# Supplementary material for: Identification and Characterization of a Plant Endophytic Fungus Paraphaosphaeria sp. JRF11 and Its Growth-Promoting Effects
Source: J Fungi (Basel). 2024 Jan 31;10(2):120. doi: 10.3390/jof10020120 (PMC10890554; doi:10.3390/jof10020120)
Supplement: Supplementary file 1 [file jof-10-00120-s001.zip › Supplementary Table S1 DEGs between control and JRF11 groups.xlsx]

## Sheet: Table S1
Table S1 DEGs between the control and JRF11 groups
Gene_id	Gene name	Gene description	FC(JRF11/Control)	Log2FC(JRF11/Control)	Pvalue	Padjust	Significant	Regulate	JRF11_1	JRF11_2	JRF11_3	Control_1	Control_2	Control_3	JRF11	Control
AT1G01480	ACS2	1-amino-cyclopropane-1-carboxylate synthase 2 [Source:NCBI gene (formerly Entrezgene);Acc:837082]	7.17	2.84189	0.000152652	0.0026002	yes	up	3.05	3.47	0.53	0.16	0.5	0.33	2.35	0.33
AT1G01560	MPK11	MAP kinase 11 [Source:NCBI gene (formerly Entrezgene);Acc:839523]	7.218	2.85156	9.92135e-06	0.000253588	yes	up	3.47	8.01	1.38	0.38	0.75	0.55	4.28667	0.56
AT1G02205	CER1	Fatty acid hydroxylase superfamily [Source:NCBI gene (formerly Entrezgene);Acc:837602]	0.456	-1.13146	5.34236e-05	0.00106165	yes	down	14.38	25.85	15.34	52.27	29.84	33.79	18.5233	38.6333
AT1G02450	NIMIN1	NIM1-interacting 1 [Source:NCBI gene (formerly Entrezgene);Acc:837800]	12.006	3.58572	7.56616e-06	0.00020119	yes	up	5.29	6.44	2.98	0.33	0.37	0.49	4.90333	0.396667
AT1G02610	AT1G02610	RING/FYVE/PHD zinc finger superfamily protein [Source:NCBI gene (formerly Entrezgene);Acc:837915]	0.359	-1.47848	3.62768e-12	4.46803e-10	yes	down	12.2	15.14	20.05	40.74	44.31	39.45	15.7967	41.5
AT1G02620	AT1G02620	Ras-related small GTP-binding family protein [Source:NCBI gene (formerly Entrezgene);Acc:839269]	0.216	-2.20992	1.40836e-07	6.22829e-06	yes	down	2.13	2.04	5.29	21.16	12.53	8.43	3.15333	14.04
AT1G02640	BXL2	beta-xylosidase 2 [Source:NCBI gene (formerly Entrezgene);Acc:837940]	0.402	-1.31446	2.34776e-08	1.26508e-06	yes	down	21.3	15.06	18.86	42.72	56.47	30.66	18.4067	43.2833
AT1G02820	LEA3	Late embryosis abundant 3 (LEA3) family protein [Source:NCBI gene (formerly Entrezgene);Acc:839304]	0.114	-3.13544	4.82309e-12	5.78152e-10	yes	down	2.64	1.06	1.65	8.8	17.34	18.85	1.78333	14.9967
AT1G02920	GSTF7	glutathione S-transferase 7 [Source:NCBI gene (formerly Entrezgene);Acc:839295]	4.076	2.02732	1.66845e-14	3.30973e-12	yes	up	289.38	353.37	175.79	47.06	72.46	71.55	272.847	63.69
AT1G02930	GSTF6	glutathione S-transferase 6 [Source:NCBI gene (formerly Entrezgene);Acc:839515]	6.187	2.62919	5.53819e-06	0.000154408	yes	up	241.35	338.62	107.71	19.37	33.81	44.28	229.227	32.4867
AT1G02940	GSTF5	glutathione S-transferase (class phi) 5 [Source:NCBI gene (formerly Entrezgene);Acc:839479]	17.862	4.1588	0.00258962	0.025239	yes	up	1.87	1.12	0.63	0	0.12	0.11	1.20667	0.0766667
AT1G02980	CUL2	cullin 2 [Source:NCBI gene (formerly Entrezgene);Acc:839415]	12.844	3.68298	0.000809768	0.0100814	yes	up	2.16	1.1	0.13	0	0.18	0.08	1.13	0.0866667
AT1G03090	MCCA	methylcrotonyl-CoA carboxylase alpha chain [Source:NCBI gene (formerly Entrezgene);Acc:838362]	0.37	-1.4345	2.39131e-19	1.03084e-16	yes	down	30.44	27	28.7	91.14	68	63	28.7133	74.0467
AT1G03300	ATDUF1	at domain protein (DOMAIN OF UNKNOWN FUNCTION 724 1) [Source:NCBI gene (formerly Entrezgene);Acc:838627]	0.28	-1.8381	0.0043353	0.0373339	yes	down	0.73	0.26	1.76	4.73	3.12	1.53	0.916667	3.12667
AT1G03790	SOM	Zinc finger C-x8-C-x5-C-x3-H type family protein [Source:NCBI gene (formerly Entrezgene);Acc:839408]	0.05	-4.32829	0.0013611	0.0154286	yes	down	0.04	0.11	0	0.33	0.12	2.35	0.05	0.933333
AT1G03800	ERF10	ERF domain protein 10 [Source:NCBI gene (formerly Entrezgene);Acc:839173]	3.238	1.69509	0.00560516	0.0446683	yes	up	2.9	1.55	1.63	0.8	0.25	0.73	2.02667	0.593333
AT1G03993	AT1G03993	ncRNA [Source:NCBI gene (formerly Entrezgene);Acc:28716030]	0.044	-4.50764	7.20858e-05	0.00136016	yes	down	0	0	0.37	3.15	2.45	1.8	0.123333	2.46667
AT1G04180	YUC9	YUCCA 9 [Source:NCBI gene (formerly Entrezgene);Acc:837024]	2.737	1.45277	1.74458e-12	2.30039e-10	yes	up	16.47	22.26	22.4	8.02	6.34	6.88	20.3767	7.08
AT1G04800	AT1G04800	glycine-rich protein [Source:NCBI gene (formerly Entrezgene);Acc:839406]	2.734	1.45116	8.34674e-06	0.000218831	yes	up	74.79	72.73	160.02	45.98	35.78	26.42	102.513	36.06
AT1G05030	AT1G05030	Major facilitator superfamily protein [Source:NCBI gene (formerly Entrezgene);Acc:839340]	2.014	1.01009	8.83939e-07	3.14122e-05	yes	up	16.36	19.68	20.17	9.61	13.67	11.22	18.7367	11.5
AT1G05207	AT1G05207	ncRNA [Source:NCBI gene (formerly Entrezgene);Acc:28716268]	2.365	1.24163	5.59904e-05	0.0011058	yes	up	70.93	71.48	93.01	39.27	39.46	28.02	78.4733	35.5833
AT1G05250	AT1G05250	Peroxidase superfamily protein [Source:NCBI gene (formerly Entrezgene);Acc:838206]	2.447	1.29099	0.00202222	0.0210348	yes	up	7.81	6.63	17.16	2.63	4.54	5.09	10.5333	4.08667
AT1G05340	AT1G05340	cysteine-rich TM module stress tolerance protein [Source:NCBI gene (formerly Entrezgene);Acc:837033]	0.392	-1.35134	6.17899e-06	0.000169119	yes	down	8.75	11.15	7.86	15.8	28.09	24.38	9.25333	22.7567
AT1G05540	AT1G05540	-	2.099	1.06946	0.00329867	0.030317	yes	up	3.89	4.5	7.31	2.52	2.33	2.02	5.23333	2.29
AT1G05575	AT1G05575	transmembrane protein [Source:NCBI gene (formerly Entrezgene);Acc:837061]	3.015	1.59233	0.000336921	0.00501156	yes	up	14.34	14.55	6.72	3.04	5.38	3	11.87	3.80667
AT1G05650	AT1G05650	Pectin lyase-like superfamily protein [Source:NCBI gene (formerly Entrezgene);Acc:837072]	27.765	4.79521	1.02855e-07	4.75381e-06	yes	up	1.26	2.12	2.18	0.05	0.05	0.09	1.85333	0.0633333
AT1G05675	AT1G05675	UDP-Glycosyltransferase superfamily protein [Source:NCBI gene (formerly Entrezgene);Acc:10723139]	32.285	5.01279	1.04716e-31	1.46707e-28	yes	up	10.7	9.02	9.52	0.23	0.18	0.46	9.74667	0.29
AT1G05680	UGT74E2	Uridine diphosphate glycosyltransferase 74E2 [Source:NCBI gene (formerly Entrezgene);Acc:837075]	3.049	1.60852	0.000106245	0.00190222	yes	up	29.63	23.82	11.25	11.11	4.79	4.26	21.5667	6.72
AT1G05700	AT1G05700	Leucine-rich repeat transmembrane protein kinase protein [Source:NCBI gene (formerly Entrezgene);Acc:837077]	0.493	-1.02062	0.005294	0.0429032	yes	down	0.84	0.66	0.58	1.87	1.2	1.4	0.693333	1.49
AT1G05880	ARI12	RING/U-box superfamily protein [Source:NCBI gene (formerly Entrezgene);Acc:837098]	0.028	-5.1628	0.000695185	0.0089001	yes	down	0.04	0	0	0.62	0.6	0.22	0.0133333	0.48
AT1G06160	ORA59	octadecanoid-responsive AP2/ERF 59 [Source:NCBI gene (formerly Entrezgene);Acc:837125]	0.304	-1.71621	0.00303507	0.0284543	yes	down	3.88	1.49	4.37	3.67	8.79	18.03	3.24667	10.1633
AT1G06350	ADS4	Fatty acid desaturase family protein [Source:NCBI gene (formerly Entrezgene);Acc:837146]	2.785	1.47791	0.00345003	0.0313863	yes	up	5.61	2.99	3.93	2.43	0.97	0.88	4.17667	1.42667
AT1G06570	PDS1	4-hydroxyphenylpyruvate dioxygenase [Source:NCBI gene (formerly Entrezgene);Acc:837168]	0.482	-1.05222	2.20609e-11	2.30008e-09	yes	down	58.15	60.68	64.1	143.73	117.54	99.67	60.9767	120.313
AT1G07000	EXO70B2	exocyst subunit exo70 family protein B2 [Source:NCBI gene (formerly Entrezgene);Acc:837210]	2.562	1.357	6.1175e-14	1.01643e-11	yes	up	23.9	27.84	19.87	8.52	8.21	9.72	23.87	8.81667
AT1G07050	AT1G07050	CCT motif family protein [Source:NCBI gene (formerly Entrezgene);Acc:837216]	0.366	-1.44819	0.00181826	0.0193809	yes	down	2.67	6.78	11.32	20.62	12.54	19.35	6.92333	17.5033
AT1G07135	AT1G07135	glycine-rich protein [Source:NCBI gene (formerly Entrezgene);Acc:837224]	4.094	2.03344	3.03973e-08	1.58831e-06	yes	up	59.61	55.66	72.41	8.15	25.09	10.81	62.56	14.6833
AT1G07150	MAPKKK13	mitogen-activated protein kinase kinase kinase 13 [Source:NCBI gene (formerly Entrezgene);Acc:837226]	0.409	-1.29096	0.000599465	0.00789518	yes	down	3.98	2.21	1.98	4.68	6.4	7.8	2.72333	6.29333
AT1G07160	AT1G07160	Protein phosphatase 2C family protein [Source:NCBI gene (formerly Entrezgene);Acc:837227]	17.235	4.10723	2.83864e-06	8.67208e-05	yes	up	4.65	1.28	0.85	0.09	0.15	0.13	2.26	0.123333
AT1G07167	AT1G07167	ncRNA [Source:NCBI gene (formerly Entrezgene);Acc:28716610]	18.463	4.20658	0.00248528	0.024488	yes	up	1.5	0.79	2.79	0.13	0	0.13	1.69333	0.0866667
AT1G07350	SR45a	RNA-binding (RRM/RBD/RNP motifs) family protein [Source:NCBI gene (formerly Entrezgene);Acc:837246]	0.416	-1.26551	9.25766e-05	0.00168441	yes	down	32.37	25.36	21.96	67.22	30.32	84.11	26.5633	60.55
AT1G07367	AT1G07367	ncRNA [Source:NCBI gene (formerly Entrezgene);Acc:28716643]	30.581	4.93457	0.00327586	0.0301443	yes	up	2.06	0.89	0	0	0.05	0.04	0.983333	0.03
AT1G07370	PCNA1	proliferating cellular nuclear antigen 1 [Source:NCBI gene (formerly Entrezgene);Acc:837249]	2.143	1.09931	1.14981e-05	0.000289923	yes	up	23	21.01	14.1	9.5	7.24	9.11	19.37	8.61667
AT1G07373	AT1G07373	ncRNA [Source:NCBI gene (formerly Entrezgene);Acc:28716644]	24.938	4.64028	0.000716456	0.00912504	yes	up	4.09	3.35	0.72	0	0.17	0.15	2.72	0.106667
AT1G07550	AT1G07550	Leucine-rich repeat protein kinase family protein [Source:NCBI gene (formerly Entrezgene);Acc:837269]	0.112	-3.1559	1.92976e-05	0.000450131	yes	down	0.07	0.05	0.13	0.43	0.73	0.95	0.0833333	0.703333
AT1G07560	AT1G07560	Leucine-rich repeat protein kinase family protein [Source:NCBI gene (formerly Entrezgene);Acc:837270]	0.299	-1.7402	9.42417e-08	4.39194e-06	yes	down	0.92	0.86	0.79	2.16	2.58	3.45	0.856667	2.73
AT1G07887	AT1G07887	ncRNA [Source:NCBI gene (formerly Entrezgene);Acc:28716735]	0.094	-3.411	0.00445685	0.0380445	yes	down	0	0	0.91	2.94	5.24	0.96	0.303333	3.04667
AT1G08050	AT1G08050	Zinc finger (C3HC4-type RING finger) family protein [Source:NCBI gene (formerly Entrezgene);Acc:837321]	3.25	1.70024	4.87788e-10	3.90509e-08	yes	up	7.43	7.44	5.08	1.49	2.1	2.21	6.65	1.93333
AT1G08090	NRT2:1	nitrate transporter 2:1 [Source:NCBI gene (formerly Entrezgene);Acc:837327]	24.123	4.59237	0.000192497	0.00317112	yes	up	65.07	37.46	126.51	7.77	0.88	0.43	76.3467	3.02667
AT1G08100	NRT2.2	nitrate transporter 2.2 [Source:NCBI gene (formerly Entrezgene);Acc:837328]	11.887	3.57125	0.00244079	0.0241771	yes	up	0.54	0.8	2.14	0.28	0	0	1.16	0.0933333
AT1G08310	AT1G08310	alpha/beta-Hydrolases superfamily protein [Source:NCBI gene (formerly Entrezgene);Acc:837351]	3.675	1.87755	0.0012763	0.0146888	yes	up	1.27	2.49	3.45	0.85	0.44	0.5	2.40333	0.596667
AT1G08430	ALMT1	aluminum-activated malate transporter 1 [Source:NCBI gene (formerly Entrezgene);Acc:837363]	0.239	-2.06356	6.52347e-05	0.0012509	yes	down	2.61	3.18	0.88	3.96	8.43	13.91	2.22333	8.76667
AT1G08440	AT1G08440	aluminum activated malate transporter family protein [Source:NCBI gene (formerly Entrezgene);Acc:837364]	12.044	3.59029	1.6259e-09	1.16071e-07	yes	up	2.75	1.77	1.78	0.22	0.16	0.11	2.1	0.163333
AT1G08477	AT1G08477	ncRNA [Source:NCBI gene (formerly Entrezgene);Acc:28716844]	2.114	1.07996	0.00070738	0.00902997	yes	up	194.44	170.82	180.35	135.14	68.14	46.52	181.87	83.2667
AT1G08543	AT1G08543	ncRNA [Source:NCBI gene (formerly Entrezgene);Acc:28716856]	0.277	-1.84946	0.00544791	0.0437522	yes	down	1.03	0.89	1.23	5.85	3.11	2.25	1.05	3.73667
AT1G08630	THA1	threonine aldolase 1 [Source:NCBI gene (formerly Entrezgene);Acc:837385]	0.303	-1.72282	0.00354728	0.0321017	yes	down	2.39	4.77	1.1	15.41	6.62	3.65	2.75333	8.56
AT1G08650	PPCK1	phosphoenolpyruvate carboxylase kinase 1 [Source:NCBI gene (formerly Entrezgene);Acc:837387]	2.38	1.25069	3.87705e-28	3.62116e-25	yes	up	62.88	57.28	60.67	23.56	24.21	24.14	60.2767	23.97
AT1G08990	PGSIP5	plant glycogenin-like starch initiation protein 5 [Source:NCBI gene (formerly Entrezgene);Acc:837420]	0.424	-1.23786	0.000192138	0.00317112	yes	down	1.23	1.29	2.09	3.54	2.75	4.04	1.53667	3.44333
AT1G09080	BIP3	Heat shock protein 70 (Hsp 70) family protein [Source:NCBI gene (formerly Entrezgene);Acc:837429]	7.535	2.91365	0.00348391	0.0316253	yes	up	0.85	0.95	0.28	0.09	0.17	0	0.693333	0.0866667
AT1G09090	RBOHB	respiratory burst oxidase-like protein [Source:NCBI gene (formerly Entrezgene);Acc:837430]	2.166	1.11503	0.0043229	0.0372414	yes	up	3.39	1.59	3.6	0.99	1.19	1.81	2.86	1.33
AT1G09310	AT1G09310	plant/protein (Protein of unknown function, DUF538) [Source:NCBI gene (formerly Entrezgene);Acc:837452]	2.201	1.13816	8.01828e-17	2.33426e-14	yes	up	599.37	632.35	651.16	322.19	250.77	247.71	627.627	273.557
AT1G09350	GolS3	galactinol synthase 3 [Source:NCBI gene (formerly Entrezgene);Acc:837457]	8.008	3.00137	0.000118682	0.00208821	yes	up	1.6	3.37	0.8	0.24	0.21	0.4	1.92333	0.283333
AT1G09500	AT1G09500	NAD(P)-binding Rossmann-fold superfamily protein [Source:NCBI gene (formerly Entrezgene);Acc:837475]	0.076	-3.71992	3.82301e-20	1.86297e-17	yes	down	1.52	2.51	0.87	31.04	14.68	17.06	1.63333	20.9267
AT1G09932	AT1G09932	Phosphoglycerate mutase family protein [Source:NCBI gene (formerly Entrezgene);Acc:837526]	2.618	1.38869	0.000275615	0.00422007	yes	up	5.95	11.05	6.32	3.44	1.98	2.93	7.77333	2.78333
AT1G09950	RAS1	RESPONSE TO ABA AND SALT 1 [Source:NCBI gene (formerly Entrezgene);Acc:837529]	2.606	1.38172	0.00127493	0.0146888	yes	up	3.48	3.1	4.12	1.24	1.89	0.8	3.56667	1.31
AT1G10070	BCAT-2	branched-chain amino acid transaminase 2 [Source:NCBI gene (formerly Entrezgene);Acc:837543]	0.241	-2.0544	7.66678e-06	0.000203383	yes	down	4.3	4.76	2.61	27.97	11.05	7.07	3.89	15.3633
AT1G10560	PUB18	plant U-box 18 [Source:NCBI gene (formerly Entrezgene);Acc:837597]	2.162	1.11207	2.78962e-06	8.54263e-05	yes	up	5.55	5.93	6.05	2.29	2.14	3.24	5.84333	2.55667
AT1G11260	STP1	sugar transporter 1 [Source:NCBI gene (formerly Entrezgene);Acc:837667]	0.245	-2.03065	4.09944e-29	4.37586e-26	yes	down	167.35	173.11	221.97	706.84	870.07	596.49	187.477	724.467
AT1G11610	CYP71A18	cytochrome P450, family 71, subfamily A, polypeptide 18 [Source:NCBI gene (formerly Entrezgene);Acc:837705]	6.683	2.74053	1.79259e-06	5.85753e-05	yes	up	1.56	1.47	1.94	0.28	0.26	0.16	1.65667	0.233333
AT1G11700	AT1G11700	senescence regulator (Protein of unknown function, DUF584) [Source:NCBI gene (formerly Entrezgene);Acc:837714]	2.056	1.03993	5.71856e-05	0.00112346	yes	up	9.91	10.89	8.47	3.75	4.93	4.89	9.75667	4.52333
AT1G11925	AT1G11925	Stigma-specific Stig1 family protein [Source:NCBI gene (formerly Entrezgene);Acc:837743]	21.285	4.41175	5.62797e-10	4.48956e-08	yes	up	7.98	8.05	3.68	0.22	0.24	0.43	6.57	0.296667
AT1G12010	AT1G12010	2-oxoglutarate (2OG) and Fe(II)-dependent oxygenase superfamily protein [Source:NCBI gene (formerly Entrezgene);Acc:837753]	2.025	1.01788	0.00200372	0.0208792	yes	up	9.66	8.36	16.18	4.28	6.77	5.04	11.4	5.36333
AT1G12030	AT1G12030	phosphoenolpyruvate carboxylase, putative (DUF506) [Source:NCBI gene (formerly Entrezgene);Acc:837755]	3.487	1.80192	2.17068e-05	0.000494994	yes	up	16.43	6.62	6.3	2.66	2.9	2.43	9.78333	2.66333
AT1G12240	ATBETAFRUCT4	Glycosyl hydrolases family 32 protein [Source:NCBI gene (formerly Entrezgene);Acc:837777]	0.277	-1.85041	0.00083005	0.0102798	yes	down	64.87	41.4	74.03	124.28	145.11	349.18	60.1	206.19
AT1G12730	AT1G12730	GPI transamidase subunit PIG-U [Source:NCBI gene (formerly Entrezgene);Acc:837829]	0.494	-1.01782	4.05034e-08	2.05413e-06	yes	down	8.03	8.11	10.93	17.11	17.47	17.38	9.02333	17.32
AT1G12940	NRT2.5	nitrate transporter2.5 [Source:NCBI gene (formerly Entrezgene);Acc:837852]	40.651	5.34522	9.45675e-06	0.000243658	yes	up	1.09	0.8	1.26	0	0	0.07	1.05	0.0233333
AT1G13300	HRS1	myb-like transcription factor family protein [Source:NCBI gene (formerly Entrezgene);Acc:837890]	0.295	-1.75972	4.2947e-08	2.16337e-06	yes	down	4.87	4.29	8.64	14.76	18.39	24.28	5.93333	19.1433
AT1G13448	AT1G13448	ncRNA [Source:NCBI gene (formerly Entrezgene);Acc:5007693]	2.993	1.58163	2.18239e-06	6.91943e-05	yes	up	17.77	23.92	22.61	5.28	9.23	6.65	21.4333	7.05333
AT1G13470	AT1G13470	-	28.028	4.80882	0.00045116	0.00631548	yes	up	0.47	1.79	0.75	0.1	0	0	1.00333	0.0333333
AT1G13520	AT1G13520	-	3.568	1.83506	1.42221e-09	1.03845e-07	yes	up	33.28	28.63	15.53	6.69	8.41	5.49	25.8133	6.86333
AT1G13609	AT1G13609	Defensin-like (DEFL) family protein [Source:NCBI gene (formerly Entrezgene);Acc:3766721]	8.197	3.03515	0.0062442	0.048399	yes	up	219.9	112.58	44.29	1.39	19.6	32.91	125.59	17.9667
AT1G13670	AT1G13670	-	0.306	-1.70701	4.34223e-09	2.81316e-07	yes	down	7.21	4.56	6.04	14.4	24.81	16.05	5.93667	18.42
AT1G13750	AT1G13750	Purple acid phosphatases superfamily protein [Source:NCBI gene (formerly Entrezgene);Acc:837935]	3.136	1.64913	7.1477e-09	4.25114e-07	yes	up	6.36	7.44	7.74	1.44	2.53	2.52	7.18	2.16333
AT1G14185	AT1G14185	Glucose-methanol-choline (GMC) oxidoreductase family protein [Source:NCBI gene (formerly Entrezgene);Acc:837978]	0.449	-1.15613	0.00182047	0.0193953	yes	down	1.43	1.43	2.08	2.37	3.5	4.56	1.64667	3.47667
AT1G14205	AT1G14205	Ribosomal L18p/L5e family protein [Source:NCBI gene (formerly Entrezgene);Acc:837981]	0.48	-1.05875	6.28082e-05	0.00121163	yes	down	8.18	10.58	8.97	20.45	13.68	17.68	9.24333	17.27
AT1G14370	APK2A	protein kinase 2A [Source:NCBI gene (formerly Entrezgene);Acc:837999]	2.158	1.11002	5.55476e-07	2.08569e-05	yes	up	12.97	20.36	15.27	7.06	7.55	6.78	16.2	7.13
AT1G14780	AT1G14780	MAC/Perforin domain-containing protein [Source:NCBI gene (formerly Entrezgene);Acc:838043]	2.039	1.02819	0.00261385	0.0253865	yes	up	2.15	2.77	2.88	0.84	1.39	1.39	2.6	1.20667
AT1G14880	PCR1	PLANT CADMIUM RESISTANCE 1 [Source:NCBI gene (formerly Entrezgene);Acc:838053]	132.703	7.05205	1.13763e-06	3.93536e-05	yes	up	0.9	3.56	2.28	0	0	0	2.24667	0
AT1G15125	AT1G15125	S-adenosyl-L-methionine-dependent methyltransferases superfamily protein [Source:NCBI gene (formerly Entrezgene);Acc:838076]	2.988	1.57927	5.13973e-07	1.95606e-05	yes	up	129.55	105.06	240.23	36.39	56.42	60.28	158.28	51.03
AT1G15330	AT1G15330	Cystathionine beta-synthase (CBS) protein [Source:NCBI gene (formerly Entrezgene);Acc:838102]	0.104	-3.25874	0.000196567	0.00322395	yes	down	0.66	0.12	0	1.8	2.28	2.92	0.26	2.33333
AT1G15520	ABCG40	pleiotropic drug resistance 12 [Source:NCBI gene (formerly Entrezgene);Acc:838122]	18.967	4.24545	2.01018e-07	8.53413e-06	yes	up	15.3	28.77	3.57	2.02	1.53	6.39	15.88	3.31333
AT1G16090	WAKL7	wall associated kinase-like 7 [Source:NCBI gene (formerly Entrezgene);Acc:838179]	6.682	2.74033	0.00239091	0.023841	yes	up	0.45	2.58	1.75	0.05	0.31	0.31	1.59333	0.223333
AT1G16500	AT1G16500	filamentous hemagglutinin transporter [Source:NCBI gene (formerly Entrezgene);Acc:838220]	2.344	1.22884	8.87685e-05	0.00162568	yes	up	6.52	7.11	7.82	2.09	2.83	3.79	7.15	2.90333
AT1G16510	AT1G16510	SAUR-like auxin-responsive protein family [Source:NCBI gene (formerly Entrezgene);Acc:838221]	3.025	1.59693	4.42174e-06	0.000128059	yes	up	7.56	6.36	7.76	2.3	2.32	2.28	7.22667	2.3
AT1G17170	GSTU24	glutathione S-transferase TAU 24 [Source:NCBI gene (formerly Entrezgene);Acc:838288]	4.785	2.25853	2.60206e-15	5.95182e-13	yes	up	156.11	148.69	74.63	19.27	31.21	24.91	126.477	25.13
AT1G17180	GSTU25	glutathione S-transferase TAU 25 [Source:NCBI gene (formerly Entrezgene);Acc:838289]	6.557	2.71295	1.14414e-18	4.34695e-16	yes	up	205.12	214.61	102.27	16.92	32.79	26.22	174	25.31
AT1G17560	HLL	Ribosomal protein L14p/L23e family protein [Source:NCBI gene (formerly Entrezgene);Acc:838332]	2.113	1.07903	0.000119188	0.00209448	yes	up	12.76	13.53	10.27	4.24	6.02	6.3	12.1867	5.52
AT1G17665	AT1G17665	CA-responsive protein [Source:NCBI gene (formerly Entrezgene);Acc:838343]	0.337	-1.56833	7.94174e-12	9.03665e-10	yes	down	5.26	5.04	5.32	13.76	12.37	17.94	5.20667	14.69
AT1G17710	PEPC1	Pyridoxal phosphate phosphatase-related protein [Source:NCBI gene (formerly Entrezgene);Acc:838347]	17.579	4.13579	1.45939e-05	0.00035366	yes	up	1.34	1.95	1.16	0.06	0.13	0.06	1.48333	0.0833333
AT1G17750	PEPR2	PEP1 receptor 2 [Source:NCBI gene (formerly Entrezgene);Acc:838353]	2.051	1.03619	0.00604049	0.0472177	yes	up	1.89	4.12	1.89	1.06	1.39	1.21	2.63333	1.22
AT1G17870	EGY3	ethylene-dependent gravitropism-deficient and yellow-green-like 3 [Source:NCBI gene (formerly Entrezgene);Acc:838366]	0.092	-3.44836	5.34e-08	2.61929e-06	yes	down	3.67	3.5	1.87	42.06	11.99	58.78	3.01333	37.61
AT1G18265	AT1G18265	zein-binding protein (Protein of unknown function, DUF593) [Source:NCBI gene (formerly Entrezgene);Acc:2745754]	0.312	-1.67825	6.91069e-06	0.000185966	yes	down	1.28	2.74	2.66	7.04	7.45	6.12	2.22667	6.87
AT1G18330	EPR1	Homeodomain-like superfamily protein [Source:NCBI gene (formerly Entrezgene);Acc:838413]	0.334	-1.58167	8.98502e-14	1.42843e-11	yes	down	14.28	13.43	14.61	41.2	29.88	51.64	14.1067	40.9067
AT1G18570	MYB51	myb domain protein 51 [Source:NCBI gene (formerly Entrezgene);Acc:838438]	3.134	1.648	3.4746e-09	2.32497e-07	yes	up	37.65	45.51	51.93	10.32	20.16	10.4	45.03	13.6267
AT1G18710	MYB47	myb domain protein 47 [Source:NCBI gene (formerly Entrezgene);Acc:838453]	0.156	-2.68157	0.000674204	0.00867167	yes	down	6.69	15.04	11.79	21.41	49.54	134.86	11.1733	68.6033
AT1G18970	GLP4	germin-like protein 4 [Source:NCBI gene (formerly Entrezgene);Acc:838478]	2.16	1.11086	2.3736e-05	0.000535068	yes	up	33.25	39.9	26.34	13.42	19.57	11.02	33.1633	14.67
AT1G19020	AT1G19020	CDP-diacylglycerol-glycerol-3-phosphate 3-phosphatidyltransferase [Source:NCBI gene (formerly Entrezgene);Acc:838483]	3.813	1.93095	1.83434e-16	4.89506e-14	yes	up	82.35	95.62	56.27	18.09	22.66	18.67	78.08	19.8067
AT1G19250	FMO1	flavin-dependent monooxygenase 1 [Source:NCBI gene (formerly Entrezgene);Acc:838508]	5.87	2.55342	5.94745e-05	0.00115929	yes	up	0.62	1.54	1.17	0.21	0.22	0.14	1.11	0.19
AT1G19320	AT1G19320	Pathosis-related thaumatin superfamily protein [Source:NCBI gene (formerly Entrezgene);Acc:838514]	2.923	1.54755	0.000781302	0.00977871	yes	up	6.36	5.47	6.63	1.17	3.2	1.73	6.15333	2.03333
AT1G19380	AT1G19380	sugar, putative (DUF1195) [Source:NCBI gene (formerly Entrezgene);Acc:838521]	3.093	1.62915	9.55781e-09	5.59394e-07	yes	up	60.19	45.77	33.97	11.46	19.55	12.32	46.6433	14.4433
AT1G19790	SRS7	SHI-related sequence 7 [Source:NCBI gene (formerly Entrezgene);Acc:838567]	0.437	-1.19531	0.00254082	0.0249256	yes	down	0.98	0.73	0.93	1.84	2.1	1.86	0.88	1.93333
AT1G19960	AT1G19960	transcription factor [Source:NCBI gene (formerly Entrezgene);Acc:838585]	2.895	1.5334	5.20469e-05	0.0010389	yes	up	33.57	47.32	39.48	5.94	13.7	20.22	40.1233	13.2867
AT1G20823	AT1G20823	RING/U-box superfamily protein [Source:NCBI gene (formerly Entrezgene);Acc:838674]	2.612	1.38507	3.7999e-06	0.000112111	yes	up	9.84	8.11	11.82	3.13	3.77	4.02	9.92333	3.64
AT1G21100	IGMT1	O-methyltransferase family protein [Source:NCBI gene (formerly Entrezgene);Acc:838706]	0.324	-1.62706	3.64404e-09	2.42388e-07	yes	down	19.41	20.32	28.81	41.62	78.76	80.55	22.8467	66.9767
AT1G21120	IGMT2	O-methyltransferase family protein [Source:NCBI gene (formerly Entrezgene);Acc:838708]	4.929	2.30123	2.92644e-13	4.34431e-11	yes	up	13.87	25.26	22.54	3.8	5.23	2.87	20.5567	3.96667
AT1G21240	WAK3	wall associated kinase 3 [Source:NCBI gene (formerly Entrezgene);Acc:838719]	142.904	7.15891	4.9638e-09	3.13433e-07	yes	up	2.52	5.7	1.05	0.09	0	0	3.09	0.03
AT1G21250	WAK1	cell wall-associated kinase [Source:NCBI gene (formerly Entrezgene);Acc:838721]	3.495	1.80518	4.26339e-14	7.49932e-12	yes	up	64.59	78.03	47.13	15.4	13.69	22.25	63.25	17.1133
AT1G21400	AT1G21400	Thiamin diphosphate-binding fold (THDP-binding) superfamily protein [Source:NCBI gene (formerly Entrezgene);Acc:838739]	0.463	-1.11036	1.28555e-06	4.39283e-05	yes	down	16.08	22.17	15.03	46.56	35.56	27.95	17.76	36.69
AT1G21520	AT1G21520	-	3.41	1.76987	0.00040212	0.00578186	yes	up	4.59	10.81	5.73	2.8	1.19	1.96	7.04333	1.98333
AT1G21680	AT1G21680	DPP6 N-terminal domain-like protein [Source:NCBI gene (formerly Entrezgene);Acc:838770]	0.423	-1.23988	3.12792e-18	1.09555e-15	yes	down	93.25	119.41	123.77	246.26	244.3	261.65	112.143	250.737
AT1G21890	UMAMIT19	nodulin MtN21 /EamA-like transporter family protein [Source:NCBI gene (formerly Entrezgene);Acc:838791]	5.142	2.36227	4.60046e-08	2.29164e-06	yes	up	4.51	6.7	3.83	1	1.32	0.52	5.01333	0.946667
AT1G22150	SULTR1;3	sulfate transporter 1;3 [Source:NCBI gene (formerly Entrezgene);Acc:838820]	7.073	2.82233	0.000365696	0.0053613	yes	up	1.37	0.9	0.38	0.12	0.06	0.17	0.883333	0.116667
AT1G22380	UGT85A3	UDP-glucosyl transferase 85A3 [Source:NCBI gene (formerly Entrezgene);Acc:838845]	0.308	-1.6981	1.42237e-08	8.05148e-07	yes	down	1.31	1.9	1.6	5.5	5.16	4.18	1.60333	4.94667
AT1G22500	ATL15	RING/U-box superfamily protein [Source:NCBI gene (formerly Entrezgene);Acc:838856]	0.466	-1.10155	1.18032e-06	4.06422e-05	yes	down	7.63	7.28	9.16	12.84	17.87	18.42	8.02333	16.3767
AT1G22570	AT1G22570	Major facilitator superfamily protein [Source:NCBI gene (formerly Entrezgene);Acc:838863]	0.366	-1.45189	1.08176e-15	2.63573e-13	yes	down	14.26	14.72	17.26	44.1	44.79	32.11	15.4133	40.3333
AT1G22990	HIPP22	Heavy metal transport/detoxification superfamily protein [Source:NCBI gene (formerly Entrezgene);Acc:838907]	0.29	-1.78357	4.53923e-05	0.000923333	yes	down	7.04	3.21	4.56	8.87	18.61	21.67	4.93667	16.3833
AT1G23110	AT1G23110	fold protein [Source:NCBI gene (formerly Entrezgene);Acc:838919]	46.835	5.54952	3.19471e-05	0.000682676	yes	up	0.47	2.99	2.65	0.16	0	0	2.03667	0.0533333
AT1G23710	AT1G23710	-	2.087	1.06149	4.52249e-06	0.000129803	yes	up	17.1	22.76	17.34	9.87	9.53	6.75	19.0667	8.71667
AT1G23840	AT1G23840	transmembrane protein [Source:NCBI gene (formerly Entrezgene);Acc:838995]	2.105	1.07411	0.00219122	0.022286	yes	up	3.74	5.76	4.25	2.01	2.32	1.92	4.58333	2.08333
AT1G24140	AT1G24140	Matrixin family protein [Source:NCBI gene (formerly Entrezgene);Acc:839026]	5.431	2.44117	9.919e-09	5.76022e-07	yes	up	3.19	4.01	3.09	0.38	0.91	0.52	3.43	0.603333
AT1G24145	AT1G24145	transmembrane protein [Source:NCBI gene (formerly Entrezgene);Acc:839027]	2.358	1.23768	0.00253623	0.024901	yes	up	7.67	15.03	5.83	4.04	3.25	4.29	9.51	3.86
AT1G24575	AT1G24575	DEAD-box ATP-dependent RNA helicase-like protein [Source:NCBI gene (formerly Entrezgene);Acc:839072]	2.508	1.32676	4.97004e-06	0.000141023	yes	up	30.3	22.29	31.2	14.33	10.23	7.82	27.93	10.7933
AT1G24625	ZFP7	zinc finger protein 7 [Source:NCBI gene (formerly Entrezgene);Acc:839077]	0.459	-1.12359	7.05925e-06	0.0001895	yes	down	15.73	14.7	16.76	25.51	27.72	44.88	15.73	32.7033
AT1G25560	TEM1	AP2/B3 transcription factor family protein [Source:NCBI gene (formerly Entrezgene);Acc:839143]	0.386	-1.37172	2.73784e-06	8.39553e-05	yes	down	31.71	31.28	43.82	48.85	99.83	113.05	35.6033	87.2433
AT1G26240	AT1G26240	Proline-rich extensin-like family protein [Source:NCBI gene (formerly Entrezgene);Acc:839165]	4.14	2.04977	0.00021757	0.00349861	yes	up	11.98	10	5.65	1.98	3.82	0.53	9.21	2.11
AT1G26380	AT1G26380	FAD-binding Berberine family protein [Source:NCBI gene (formerly Entrezgene);Acc:839180]	5.25	2.39236	2.12344e-12	2.75138e-10	yes	up	46.82	45.91	18.56	5.13	8.42	6.5	37.0967	6.68333
AT1G26420	AT1G26420	FAD-binding Berberine family protein [Source:NCBI gene (formerly Entrezgene);Acc:839184]	2.035	1.02498	0.000124829	0.00218095	yes	up	8.74	9.41	5.57	3.59	3.66	3.79	7.90667	3.68
AT1G26800	AT1G26800	RING/U-box superfamily protein [Source:NCBI gene (formerly Entrezgene);Acc:839223]	0.47	-1.08939	4.67124e-07	1.78992e-05	yes	down	16.21	17.08	16.83	40.04	23.93	37.64	16.7067	33.87
AT1G27330	AT1G27330	Ribosome associated membrane protein RAMP4 [Source:NCBI gene (formerly Entrezgene);Acc:839622]	2.3	1.20187	1.26967e-09	9.36214e-08	yes	up	57.94	54.58	56.78	17.74	26.37	26.57	56.4333	23.56
AT1G27670	AT1G27670	transmembrane protein [Source:NCBI gene (formerly Entrezgene);Acc:839659]	0.368	-1.44045	0.00384677	0.0341502	yes	down	1.39	2.26	0.72	3.34	4.97	2.99	1.45667	3.76667
AT1G27770	ACA1	autoinhibited Ca2+-ATPase 1 [Source:NCBI gene (formerly Entrezgene);Acc:839670]	2.228	1.156	5.78459e-10	4.58189e-08	yes	up	43.93	54.98	35.19	20.97	18.77	17.19	44.7	18.9767
AT1G28330	DYL1	dormancy-associated protein-like 1 [Source:NCBI gene (formerly Entrezgene);Acc:839729]	0.469	-1.09258	5.95098e-19	2.4254e-16	yes	down	562.38	629.4	865.3	1623.81	1523.96	1519.38	685.693	1555.72
AT1G28370	ERF11	ERF domain protein 11 [Source:NCBI gene (formerly Entrezgene);Acc:839733]	6.107	2.61047	3.76138e-07	1.48186e-05	yes	up	11.28	10.74	9.5	0.45	1.47	2.98	10.5067	1.63333
AT1G29025	AT1G29025	Calcium-binding EF-hand family protein [Source:NCBI gene (formerly Entrezgene);Acc:10723075]	2.638	1.39931	0.00577968	0.0456992	yes	up	3	1.26	3.47	0.5	1	1.26	2.57667	0.92
AT1G29860	WRKY71	WRKY DNA-binding protein 71 [Source:NCBI gene (formerly Entrezgene);Acc:839864]	2.837	1.50419	0.00310331	0.0289268	yes	up	3.45	1.77	3.67	0.81	1.11	1.07	2.96333	0.996667
AT1G30280	AT1G30280	Chaperone DnaJ-domain superfamily protein [Source:NCBI gene (formerly Entrezgene);Acc:839908]	0.431	-1.21354	3.05623e-05	0.00065684	yes	down	3.68	3.99	5.68	7.66	12.68	9	4.45	9.78
AT1G30370	DLAH	alpha/beta-Hydrolases superfamily protein [Source:NCBI gene (formerly Entrezgene);Acc:839917]	3.548	1.82701	7.84412e-07	2.81785e-05	yes	up	3.28	3.37	2.65	0.65	0.83	1.01	3.1	0.83
AT1G30420	ABCC11	multidrug resistance-associated protein 12 [Source:NCBI gene (formerly Entrezgene);Acc:839922]	2.163	1.11275	1.03621e-05	0.00026395	yes	up	9.59	10.14	6.25	2.85	4.48	4.02	8.66	3.78333
AT1G30700	AT1G30700	FAD-binding Berberine family protein [Source:NCBI gene (formerly Entrezgene);Acc:839950]	2.103	1.07264	1.3461e-05	0.000332014	yes	up	72.48	51.76	38.17	19.73	28.99	24.2	54.1367	24.3067
AT1G31290	AGO3	ARGONAUTE 3 [Source:NCBI gene (formerly Entrezgene);Acc:840017]	0.373	-1.42369	1.50079e-06	5.02115e-05	yes	down	0.74	0.95	0.82	2.21	2.49	1.7	0.836667	2.13333
AT1G31690	AT1G31690	Copper amine oxidase family protein [Source:NCBI gene (formerly Entrezgene);Acc:840056]	2.463	1.30037	2.34432e-05	0.000529207	yes	up	4.18	4.52	6.14	1.33	2.19	2.18	4.94667	1.9
AT1G32350	AOX1D	alternative oxidase 1D [Source:NCBI gene (formerly Entrezgene);Acc:840127]	4.796	2.26169	8.52691e-06	0.000223033	yes	up	7.77	18.06	3.88	1.78	2.27	1.85	9.90333	1.96667
AT1G32560	AtLEA4-1	Late embryosis abundant protein, group 1 protein [Source:NCBI gene (formerly Entrezgene);Acc:840150]	0.097	-3.36875	0.000969678	0.0116799	yes	down	0.1	0.2	0.57	0.49	3.01	5.23	0.29	2.91
AT1G32640	MYC2	Basic helix-loop-helix (bHLH) DNA-binding family protein [Source:NCBI gene (formerly Entrezgene);Acc:840158]	0.215	-2.21865	0.00143674	0.0160388	yes	down	16.09	12.21	12.04	25.56	32.67	118.53	13.4467	58.92
AT1G32960	SBT3.3	Subtilase family protein [Source:NCBI gene (formerly Entrezgene);Acc:840190]	13.336	3.73726	2.90301e-07	1.19621e-05	yes	up	1.17	3.31	0.72	0.1	0.18	0.09	1.73333	0.123333
AT1G33612	AT1G33612	Leucine-rich repeat (LRR) family protein [Source:NCBI gene (formerly Entrezgene);Acc:10723140]	3.095	1.63011	0.000383726	0.00558183	yes	up	1.73	1.33	2.23	0.51	0.37	0.72	1.76333	0.533333
AT1G33720	CYP76C6	cytochrome P450, family 76, subfamily C, polypeptide 6 [Source:NCBI gene (formerly Entrezgene);Acc:840263]	2.08	1.0569	0.000940911	0.0113885	yes	up	8.63	12.89	12.92	5.65	6.68	2.91	11.48	5.08
AT1G33760	AT1G33760	Integrase-type DNA-binding superfamily protein [Source:NCBI gene (formerly Entrezgene);Acc:840267]	5.615	2.48926	5.93536e-06	0.000163851	yes	up	5.33	7.25	4.82	0.64	1.19	0.25	5.8	0.693333
AT1G33790	AT1G33790	jacalin lectin family protein [Source:NCBI gene (formerly Entrezgene);Acc:840271]	0.418	-1.25975	0.000397243	0.0057338	yes	down	7.8	6.43	3.33	15.99	12.89	8.1	5.85333	12.3267
AT1G33960	AIG1	P-loop containing nucleoside triphosphate hydrolases superfamily protein [Source:NCBI gene (formerly Entrezgene);Acc:840293]	14.36	3.84398	0.00117429	0.0136813	yes	up	0.36	0.44	1.3	0.05	0.05	0.05	0.7	0.05
AT1G35210	AT1G35210	-	7.627	2.93113	0.000380008	0.00553853	yes	up	4.28	12.66	6.25	0.07	2.37	0.48	7.73	0.973333
AT1G35230	AGP5	arabinogalactan protein 5 [Source:NCBI gene (formerly Entrezgene);Acc:840412]	25.371	4.66511	3.43259e-07	1.3889e-05	yes	up	3.55	27.88	3.77	0.12	0.52	0.7	11.7333	0.446667
AT1G35310	MLP168	MLP-like protein 168 [Source:NCBI gene (formerly Entrezgene);Acc:840420]	2.573	1.36356	0.000516751	0.00700331	yes	up	6.09	7.25	5.31	1.96	2.15	2.85	6.21667	2.32
AT1G35710	AT1G35710	kinase family with leucine-rich repeat domain-containing protein [Source:NCBI gene (formerly Entrezgene);Acc:840475]	6.1	2.60873	6.02553e-18	2.01595e-15	yes	up	42.35	51.59	25.78	4.31	4.84	8.64	39.9067	5.93
AT1G35910	TPPD	Haloacid dehalogenase-like hydrolase (HAD) superfamily protein [Source:NCBI gene (formerly Entrezgene);Acc:840493]	5.08	2.34489	9.21156e-05	0.00168012	yes	up	1.76	1.45	2.83	0.44	0.24	0.55	2.01333	0.41
AT1G43800	FTM1	Plant stearoyl-acyl-carrier-protein desaturase family protein [Source:NCBI gene (formerly Entrezgene);Acc:840977]	2.956	1.56342	3.43597e-05	0.000729363	yes	up	3.91	3.84	2.89	1.36	1.23	0.83	3.54667	1.14
AT1G43910	AT1G43910	P-loop containing nucleoside triphosphate hydrolases superfamily protein [Source:NCBI gene (formerly Entrezgene);Acc:840990]	6.989	2.80512	7.11075e-08	3.41316e-06	yes	up	9.15	14.64	4.17	0.62	2.03	1.14	9.32	1.26333
AT1G44350	ILL6	IAA-amino acid hydrolase ILR1-like 6 [Source:NCBI gene (formerly Entrezgene);Acc:841026]	0.149	-2.74247	1.81953e-07	7.82852e-06	yes	down	11.97	6.9	9.8	35.35	45.66	99.92	9.55667	60.31
AT1G45191	BGLU1	Glycosyl hydrolase superfamily protein [Source:NCBI gene (formerly Entrezgene);Acc:841088]	2.04	1.02856	4.22928e-07	1.64304e-05	yes	up	12.43	12.03	9.24	4.94	5.38	5.28	11.2333	5.2
AT1G47395	AT1G47395	-	3.984	1.99422	0.002548	0.0249393	yes	up	19.38	9.8	2.59	1.34	2.59	3.65	10.59	2.52667
AT1G47510	5PTASE11	inositol polyphosphate 5-phosphatase 11 [Source:NCBI gene (formerly Entrezgene);Acc:841160]	6.742	2.75328	1.03349e-06	3.6029e-05	yes	up	7.92	5.96	2.49	0.42	0.61	1.27	5.45667	0.766667
AT1G49000	AT1G49000	transmembrane protein [Source:NCBI gene (formerly Entrezgene);Acc:841322]	3.384	1.75883	0.000431939	0.00608952	yes	up	2.27	3.48	3.83	0.91	0.53	1.25	3.19333	0.896667
AT1G49210	AT1G49210	RING/U-box superfamily protein [Source:NCBI gene (formerly Entrezgene);Acc:841344]	0.291	-1.78001	1.80866e-06	5.8843e-05	yes	down	1.98	2.11	2.14	6.87	8.15	5.56	2.07667	6.86
AT1G49520	AT1G49520	SWIB complex BAF60b domain-containing protein [Source:NCBI gene (formerly Entrezgene);Acc:841376]	0.481	-1.05641	0.000852567	0.0105064	yes	down	9.99	6.71	10.56	20.36	10.7	25.97	9.08667	19.01
AT1G49530	GGPS6	geranylgeranyl pyrophosphate synthase 6 [Source:NCBI gene (formerly Entrezgene);Acc:841377]	0.349	-1.52007	0.00135335	0.0153994	yes	down	2.67	1.97	1.28	5.9	2.66	7.52	1.97333	5.36
AT1G49570	AT1G49570	Peroxidase superfamily protein [Source:NCBI gene (formerly Entrezgene);Acc:841381]	36.288	5.18142	5.53425e-14	9.54275e-12	yes	up	6.21	4.34	3.86	0.32	0.05	0	4.80333	0.123333
AT1G50590	AT1G50590	RmlC-like cupins superfamily protein [Source:NCBI gene (formerly Entrezgene);Acc:841481]	2.491	1.31647	0.00153862	0.0169816	yes	up	11.61	8.98	10.43	1.62	4.22	5.45	10.34	3.76333
AT1G50745	AT1G50745	plant mobile domain protein [Source:NCBI gene (formerly Entrezgene);Acc:28717343]	2.857	1.51454	0.000586879	0.00774764	yes	up	2.34	1.96	1.84	0.66	0.82	0.57	2.04667	0.683333
AT1G50750	AT1G50750	aminotransferase-like, mobile domain protein [Source:NCBI gene (formerly Entrezgene);Acc:841497]	2.859	1.5155	0.00435092	0.0374253	yes	up	2.8	2.18	2.14	0.53	1.28	0.58	2.37333	0.796667
AT1G51270	AT1G51270	vesicle-associated protein 1-4 [Source:NCBI gene (formerly Entrezgene);Acc:841550]	0.449	-1.15379	5.10027e-06	0.000143628	yes	down	5.87	5.19	7.02	16.88	12.15	9.12	6.02667	12.7167
AT1G51800	IOS1	Leucine-rich repeat protein kinase family protein [Source:NCBI gene (formerly Entrezgene);Acc:841606]	2.312	1.20917	0.000239969	0.00378546	yes	up	7.86	4.81	3.94	1.59	2.49	2.68	5.53667	2.25333
AT1G51830	AT1G51830	Leucine-rich repeat protein kinase family protein [Source:NCBI gene (formerly Entrezgene);Acc:841610]	0.03	-5.0591	6.77163e-49	3.79482e-45	yes	down	0.66	1.13	0.24	16.43	22.22	24.53	0.676667	21.06
AT1G51840	AT1G51840	kinase-like protein [Source:NCBI gene (formerly Entrezgene);Acc:841611]	0.109	-3.19368	0.00335988	0.0307283	yes	down	0.41	0.15	0	0.73	0.96	3.93	0.186667	1.87333
AT1G51920	AT1G51920	transmembrane protein [Source:NCBI gene (formerly Entrezgene);Acc:841620]	30.66	4.93827	0.00102813	0.0122392	yes	up	10.52	14.12	7.04	0	0	0.97	10.56	0.323333
AT1G52000	AT1G52000	Mannose-binding lectin superfamily protein [Source:NCBI gene (formerly Entrezgene);Acc:841629]	0.182	-2.46171	0.00291637	0.0275837	yes	down	34.32	45.56	30.37	38.83	171.74	357.94	36.75	189.503
AT1G52070	AT1G52070	Mannose-binding lectin superfamily protein [Source:NCBI gene (formerly Entrezgene);Acc:841636]	0.082	-3.60608	0.000954238	0.0115249	yes	down	0.12	0	0.16	0.39	1.82	1.04	0.0933333	1.08333
AT1G52100	AT1G52100	Mannose-binding lectin superfamily protein [Source:NCBI gene (formerly Entrezgene);Acc:841640]	0.406	-1.30008	0.000573723	0.00761431	yes	down	4.19	6.27	2.06	8.73	12.03	8.56	4.17333	9.77333
AT1G52342	AT1G52342	-	0.456	-1.13153	1.42252e-05	0.000345849	yes	down	4.67	7.3	4.55	10.73	11.24	12.51	5.50667	11.4933
AT1G53070	AT1G53070	Legume lectin family protein [Source:NCBI gene (formerly Entrezgene);Acc:841741]	2.211	1.14479	2.04009e-05	0.000471937	yes	up	12.34	11.52	8.32	3.74	5.34	4.77	10.7267	4.61667
AT1G53170	ERF8	-	2.305	1.20456	0.00101015	0.0120701	yes	up	18.93	27.18	9.49	6.96	8.18	8.17	18.5333	7.77
AT1G53345	AT1G53345	DHHA1 domain protein [Source:NCBI gene (formerly Entrezgene);Acc:841770]	0.432	-1.21055	0.00550394	0.0440472	yes	down	2.13	2.35	0.95	5.26	3.54	3.18	1.81	3.99333
AT1G53640	AT1G53640	transmembrane protein [Source:NCBI gene (formerly Entrezgene);Acc:841800]	0.196	-2.35147	0.00181268	0.0193307	yes	down	0.87	0.78	1.39	3.81	11.5	4.11	1.01333	6.47333
AT1G53870	AT1G53870	LURP-one-like protein (DUF567) [Source:NCBI gene (formerly Entrezgene);Acc:841824]	0.423	-1.24052	0.000288603	0.00437708	yes	down	6.24	15.58	12.22	17.84	39.19	36.82	11.3467	31.2833
AT1G53875	AT1G53875	LURP-one-like protein [Source:NCBI gene (formerly Entrezgene);Acc:28717350]	0.293	-1.76966	7.60994e-05	0.00142154	yes	down	5.37	5.18	5.71	12.31	9.6	31.16	5.42	17.69
AT1G53885	AT1G53903	linoleate 9S-lipoxygenase-4 protein, putative (DUF581) [Source:NCBI gene (formerly Entrezgene);Acc:6241094]	0.139	-2.84919	4.1841e-13	5.93613e-11	yes	down	11.86	10.97	14.86	48.18	59.17	153.85	12.5633	87.0667
AT1G53890	AT1G53870	LURP-one-like protein (DUF567) [Source:NCBI gene (formerly Entrezgene);Acc:841824]	0.257	-1.95926	2.32026e-23	1.62535e-20	yes	down	16.33	11.83	16.64	54.55	37.93	54.3	14.9333	48.9267
AT1G53903	AT1G53903	linoleate 9S-lipoxygenase-4 protein, putative (DUF581) [Source:NCBI gene (formerly Entrezgene);Acc:6241094]	0.139	-2.84919	4.1841e-13	5.93613e-11	yes	down	11.86	10.97	14.86	48.18	59.17	153.85	12.5633	87.0667
AT1G53980	AT1G53980	Ubiquitin-like superfamily protein [Source:NCBI gene (formerly Entrezgene);Acc:28717352]	8.961	3.16361	0.00438207	0.0375922	yes	up	1.47	5.29	1.42	0.1	0.85	0	2.72667	0.316667
AT1G54050	AT1G54050	HSP20-like chaperones superfamily protein [Source:NCBI gene (formerly Entrezgene);Acc:841843]	0.114	-3.1365	0.000308856	0.0046403	yes	down	25.5	12.36	13.46	164.24	25.29	239.89	17.1067	143.14
AT1G54575	AT1G54575	-	2.032	1.02262	2.04389e-05	0.000472328	yes	up	57.21	80.33	65.97	39.6	24.03	34.01	67.8367	32.5467
AT1G54890	AT1G54890	Late embryosis abundant (LEA) protein-like protein [Source:NCBI gene (formerly Entrezgene);Acc:841928]	3.187	1.67222	0.00474393	0.0397384	yes	up	2.18	1.5	3.84	0.33	0.81	1.1	2.50667	0.746667
AT1G55120	FRUCT5	beta-fructofuranosidase 5 [Source:NCBI gene (formerly Entrezgene);Acc:841955]	2.197	1.13559	4.92522e-05	0.000990168	yes	up	7.5	7.2	6.22	2.44	2.66	4.11	6.97333	3.07
AT1G55210	AT1G55210	Disease resistance-responsive (dirigent-like protein) family protein [Source:NCBI gene (formerly Entrezgene);Acc:841964]	2.285	1.19222	2.03737e-09	1.42718e-07	yes	up	103	158.54	110.14	50.68	52.7	53.7	123.893	52.36
AT1G55230	AT1G55230	proteinase inhibitor I4, serpin (DUF716) [Source:NCBI gene (formerly Entrezgene);Acc:841966]	11.048	3.4657	2.26081e-14	4.4068e-12	yes	up	8.66	9.56	4.86	0.91	0.6	0.48	7.69333	0.663333
AT1G55240	AT1G55240	proteinase inhibitor I4, serpin (DUF716) [Source:NCBI gene (formerly Entrezgene);Acc:841967]	0.286	-1.80379	4.91228e-07	1.87268e-05	yes	down	1.53	1.77	1.23	3.91	5.56	5.58	1.51	5.01667
AT1G55450	AT1G55450	S-adenosyl-L-methionine-dependent methyltransferases superfamily protein [Source:NCBI gene (formerly Entrezgene);Acc:841992]	3.175	1.66662	3.48899e-10	2.85435e-08	yes	up	100.49	105.63	88.75	17.23	38.88	31.33	98.29	29.1467
AT1G55803	AT1G55803	ferredoxin-fold anticodon-binding domain protein [Source:NCBI gene (formerly Entrezgene);Acc:28717364]	0.07	-3.83875	8.5069e-05	0.00156304	yes	down	0.11	0.86	0	8.19	3.28	2.21	0.323333	4.56
AT1G56060	AT1G56060	cysteine-rich/transmembrane domain protein B [Source:NCBI gene (formerly Entrezgene);Acc:842057]	36.055	5.17211	0.00097095	0.0116889	yes	up	10.26	9.29	1.91	0	0.64	0	7.15333	0.213333
AT1G56150	AT1G56150	SAUR-like auxin-responsive protein family [Source:NCBI gene (formerly Entrezgene);Acc:842068]	4.288	2.10019	4.69489e-05	0.000950684	yes	up	9.07	8.57	4.25	2.56	1.17	1.16	7.29667	1.63
AT1G56240	PP2-B13	phloem protein 2-B13 [Source:NCBI gene (formerly Entrezgene);Acc:842077]	26.237	4.71355	0.000164414	0.00276897	yes	up	9.51	25.78	10.34	0.86	0.79	0	15.21	0.55
AT1G56250	PP2-B14	phloem protein 2-B14 [Source:NCBI gene (formerly Entrezgene);Acc:842078]	20.737	4.37417	6.09421e-10	4.81013e-08	yes	up	3.74	16.86	3.84	0.23	0.62	0.28	8.14667	0.376667
AT1G56430	NAS4	nicotianamine synthase 4 [Source:NCBI gene (formerly Entrezgene);Acc:842096]	3.214	1.68417	2.13766e-06	6.8065e-05	yes	up	10.38	10.16	4.85	2.84	2.4	2.27	8.46333	2.50333
AT1G56600	GolS2	galactinol synthase 2 [Source:NCBI gene (formerly Entrezgene);Acc:842114]	4.243	2.0852	0.00395611	0.034886	yes	up	16.27	45.76	9.18	4.18	4.44	7.73	23.7367	5.45
AT1G57630	AT1G57630	Toll-Interleukin-Resistance (TIR) domain family protein [Source:NCBI gene (formerly Entrezgene);Acc:842139]	5.271	2.39812	0.00614172	0.0477797	yes	up	3.8	6.44	1.01	0.66	1.16	0.26	3.75	0.693333
AT1G58225	AT1G58225	-	21.002	4.39247	7.30817e-06	0.000194792	yes	up	1.84	11.25	3.81	0	0.24	0.91	5.63333	0.383333
AT1G58320	AT1G58320	PLAC8 family protein [Source:NCBI gene (formerly Entrezgene);Acc:842201]	0.323	-1.63198	2.22019e-06	7.00622e-05	yes	down	3.23	2.89	2.55	8.53	8.98	8.42	2.89	8.64333
AT1G58420	AT1G58420	Uncharacterized conserved protein UCP031279 [Source:NCBI gene (formerly Entrezgene);Acc:842211]	5.589	2.48259	0.00275343	0.0264103	yes	up	1.05	2.64	1.33	0.34	0.19	0.33	1.67333	0.286667
AT1G59940	ARR3	response regulator 3 [Source:NCBI gene (formerly Entrezgene);Acc:842288]	2.314	1.21027	0.0053294	0.0430853	yes	up	3.52	2.49	3.01	1.12	0.99	1.54	3.00667	1.21667
AT1G60190	PUB19	ARM repeat superfamily protein [Source:NCBI gene (formerly Entrezgene);Acc:842314]	5.475	2.45282	1.67122e-05	0.000396006	yes	up	5.29	10.12	1.78	0.53	1.16	1.28	5.73	0.99
AT1G60590	AT1G60590	Pectin lyase-like superfamily protein [Source:NCBI gene (formerly Entrezgene);Acc:842353]	2.202	1.13913	3.0517e-05	0.000656496	yes	up	4.19	3.78	3.62	1.75	1.31	1.91	3.86333	1.65667
AT1G60730	AT1G60730	NAD(P)-linked oxidoreductase superfamily protein [Source:NCBI gene (formerly Entrezgene);Acc:842367]	2.047	1.03381	1.33069e-05	0.000329599	yes	up	65.55	81.97	42.21	30.58	31.5	25.94	63.2433	29.34
AT1G60750	AT1G60750	NAD(P)-linked oxidoreductase superfamily protein [Source:NCBI gene (formerly Entrezgene);Acc:3767587]	8.721	3.12451	1.14768e-11	1.27358e-09	yes	up	21.84	27.05	10.37	2.54	3.1	1.03	19.7533	2.22333
AT1G61130	SCPL32	serine carboxypeptidase-like 32 [Source:NCBI gene (formerly Entrezgene);Acc:842406]	5.587	2.48209	0.00523091	0.0426231	yes	up	0.71	0.74	0.6	0.09	0.05	0.21	0.683333	0.116667
AT1G61340	FBS1	F-box family protein [Source:NCBI gene (formerly Entrezgene);Acc:842428]	2.557	1.35448	1.32632e-06	4.51836e-05	yes	up	21.6	18.19	13.17	5.28	7.78	6.88	17.6533	6.64667
AT1G61370	AT1G61370	S-locus lectin protein kinase family protein [Source:NCBI gene (formerly Entrezgene);Acc:842431]	3.375	1.75504	0.00407687	0.0356146	yes	up	2.69	3.22	0.81	0.2	0.77	0.91	2.24	0.626667
AT1G61470	AT1G61470	Polynucleotidyl transferase, ribonuclease H-like superfamily protein [Source:NCBI gene (formerly Entrezgene);Acc:842441]	2.819	1.4953	0.00610436	0.0475949	yes	up	1.84	1.91	2.47	0.98	0.4	0.72	2.07333	0.7
AT1G61550	AT1G61550	S-locus lectin protein kinase family protein [Source:NCBI gene (formerly Entrezgene);Acc:842449]	3.377	1.75591	0.00344365	0.0313409	yes	up	0.99	1.57	0.61	0.13	0.39	0.37	1.05667	0.296667
AT1G61810	BGLU45	beta-glucosidase 45 [Source:NCBI gene (formerly Entrezgene);Acc:842478]	0.393	-1.34676	0.00174271	0.0187181	yes	down	1.03	1.42	0.66	2.95	2.63	1.88	1.03667	2.48667
AT1G61890	AT1G61890	MATE efflux family protein [Source:NCBI gene (formerly Entrezgene);Acc:842485]	0.337	-1.56849	0.00314971	0.0292235	yes	down	21.51	21.96	24.47	33.23	45.84	111.66	22.6467	63.5767
AT1G62180	2023-04-02	5'adenylylphosphosulfate reductase 2 [Source:NCBI gene (formerly Entrezgene);Acc:842514]	2.035	1.02532	6.14713e-08	2.97611e-06	yes	up	93.66	85.18	76.4	48.8	38.03	30.4	85.08	39.0767
AT1G62420	AT1G62420	DUF506 family protein (DUF506) [Source:NCBI gene (formerly Entrezgene);Acc:842540]	3.733	1.90026	0.00117856	0.013724	yes	up	6.55	5.12	2.09	1.29	0.49	1.71	4.58667	1.16333
AT1G62510	AT1G62510	Bifunctional inhibitor/lipid-transfer protein/seed storage 2S albumin superfamily protein [Source:NCBI gene (formerly Entrezgene);Acc:842548]	0.239	-2.06628	5.94695e-14	1.00691e-11	yes	down	123.2	163.98	181.1	882.09	625.84	384.89	156.093	630.94
AT1G64110	DAA1	P-loop containing nucleoside triphosphate hydrolases superfamily protein [Source:NCBI gene (formerly Entrezgene);Acc:842716]	0.097	-3.36801	6.89141e-19	2.71014e-16	yes	down	1.28	1.58	0.73	7.02	10.56	17.82	1.19667	11.8
AT1G64160	DIR5	Disease resistance-responsive (dirigent-like protein) family protein [Source:NCBI gene (formerly Entrezgene);Acc:842720]	95.737	6.581	0.000117207	0.00207037	yes	up	0.86	4.07	0.27	0	0	0	1.73333	0
AT1G64400	LACS3	AMP-dependent synthetase and ligase family protein [Source:NCBI gene (formerly Entrezgene);Acc:842748]	2.47	1.30464	4.11119e-14	7.37252e-12	yes	up	9.01	9.78	9.39	3.76	3.44	3.6	9.39333	3.6
AT1G64660	MGL	methionine gamma-lyase [Source:NCBI gene (formerly Entrezgene);Acc:842774]	0.35	-1.51417	1.37805e-05	0.000337599	yes	down	28.57	25.78	21.57	39.7	49.17	116.39	25.3067	68.42
AT1G64710	AT1G64710	GroES-like zinc-binding alcohol dehydrogenase family protein [Source:NCBI gene (formerly Entrezgene);Acc:842779]	2.002	1.00154	3.85261e-08	1.9672e-06	yes	up	33.36	42.9	33.9	19.1	15.69	19.01	36.72	17.9333
AT1G64780	AMT1;2	ammonium transporter 1;2 [Source:NCBI gene (formerly Entrezgene);Acc:842786]	2.114	1.08003	2.82892e-09	1.92745e-07	yes	up	22.16	19.2	23.01	8.03	11.29	9.49	21.4567	9.60333
AT1G65250	AT1G65250	Protein kinase superfamily protein [Source:NCBI gene (formerly Entrezgene);Acc:842832]	2.142	1.09883	0.00450406	0.038389	yes	up	2.41	3.01	3.18	1.22	1.69	0.91	2.86667	1.27333
AT1G65330	PHE1	MADS-box transcription factor family protein [Source:NCBI gene (formerly Entrezgene);Acc:842841]	0.271	-1.88515	0.00196221	0.0205441	yes	down	0.96	0.86	0.89	1.64	5.67	2.31	0.903333	3.20667
AT1G65486	AT1G65486	transmembrane protein [Source:NCBI gene (formerly Entrezgene);Acc:6240283]	3.322	1.73195	7.08303e-05	0.00134167	yes	up	91.36	124.99	48.7	9.3	32.9	23.54	88.35	21.9133
AT1G65500	AT1G65500	transmembrane protein [Source:NCBI gene (formerly Entrezgene);Acc:842862]	5.786	2.53266	0.000184921	0.00306597	yes	up	9.76	26.44	5.99	0.6	2.89	3.54	14.0633	2.34333
AT1G65790	RK1	receptor kinase 1 [Source:NCBI gene (formerly Entrezgene);Acc:842890]	5.465	2.45014	7.84692e-09	4.65335e-07	yes	up	11.46	15.44	8.24	0.76	2.41	2.93	11.7133	2.03333
AT1G66060	AT1G66060	-	0.164	-2.60385	6.20212e-09	3.7882e-07	yes	down	0.35	0.38	0.63	2.78	2.57	2.53	0.453333	2.62667
AT1G66080	AT1G66080	hikeshi-like protein [Source:NCBI gene (formerly Entrezgene);Acc:842922]	0.337	-1.56768	0.000877675	0.0107707	yes	down	4.06	4.22	3.35	15.55	3.63	13.7	3.87667	10.96
AT1G66090	AT1G66090	Disease resistance protein (TIR-NBS class) [Source:NCBI gene (formerly Entrezgene);Acc:842923]	6.204	2.63317	2.06051e-24	1.59271e-21	yes	up	10.45	9.88	11.34	1.35	2.05	1.45	10.5567	1.61667
AT1G66465	AT1G66465	transmembrane protein [Source:NCBI gene (formerly Entrezgene);Acc:28717403]	43.751	5.45126	0.000234086	0.0037162	yes	up	0.71	1.79	0.8	0	0	0.03	1.1	0.01
AT1G66470	RHD6	ROOT HAIR DEFECTIVE6 [Source:NCBI gene (formerly Entrezgene);Acc:842965]	2.877	1.52436	0.00268801	0.0259493	yes	up	2.48	1.65	3.2	0.65	0.6	1.17	2.44333	0.806667
AT1G66600	ABO3	ABA overly sensitive mutant 3 [Source:NCBI gene (formerly Entrezgene);Acc:842978]	9.682	3.27536	0.000570596	0.00759079	yes	up	1.75	7.42	1.51	0.15	0.84	0.08	3.56	0.356667
AT1G66760	AT1G66760	MATE efflux family protein [Source:NCBI gene (formerly Entrezgene);Acc:842994]	0.158	-2.66312	8.52089e-12	9.64668e-10	yes	down	8.88	6.5	3.51	25.1	26.69	60.99	6.29667	37.5933
AT1G66880	AT1G66880	Protein kinase superfamily protein [Source:NCBI gene (formerly Entrezgene);Acc:843006]	2.897	1.5346	1.36114e-09	9.97105e-08	yes	up	18.57	30.07	17.17	5.33	8.45	6.96	21.9367	6.91333
AT1G66920	AT1G66920	Protein kinase superfamily protein [Source:NCBI gene (formerly Entrezgene);Acc:843010]	2.195	1.13437	0.000107788	0.0019237	yes	up	2.72	3.29	3.44	1.48	1.32	1.2	3.15	1.33333
AT1G66960	LUP5	Terpenoid cyclases family protein [Source:NCBI gene (formerly Entrezgene);Acc:843014]	37.927	5.24515	5.35096e-05	0.00106242	yes	up	0.22	1.08	0.52	0	0.03	0.02	0.606667	0.0166667
AT1G67000	AT1G67000	Protein kinase superfamily protein [Source:NCBI gene (formerly Entrezgene);Acc:843018]	6.541	2.70943	0.000428535	0.0060606	yes	up	0.35	0.71	0.64	0.02	0.11	0.12	0.566667	0.0833333
AT1G67110	CYP735A2	cytochrome P450, family 735, subfamily A, polypeptide 2 [Source:NCBI gene (formerly Entrezgene);Acc:843031]	0.397	-1.33215	0.0011405	0.0133765	yes	down	3.87	2.11	3.19	4.22	10.39	7.31	3.05667	7.30667
AT1G67270	AT1G67270	Zinc-finger domain of monoamine-oxidase A repressor R1 protein [Source:NCBI gene (formerly Entrezgene);Acc:843047]	17.481	4.12775	4.46938e-06	0.000128773	yes	up	1.5	0.78	1.05	0	0.08	0.1	1.11	0.06
AT1G67470	AT1G67470	Protein kinase superfamily protein [Source:NCBI gene (formerly Entrezgene);Acc:843068]	2.713	1.43974	8.61049e-08	4.04639e-06	yes	up	8.14	8.36	6.41	3.36	2.63	2	7.63667	2.66333
AT1G67750	AT1G67750	Pectate lyase family protein [Source:NCBI gene (formerly Entrezgene);Acc:843100]	2.57	1.36173	1.29574e-07	5.79749e-06	yes	up	21.58	17.98	16.82	4.59	7.36	8.8	18.7933	6.91667
AT1G67760	AT1G67760	TCP-1/cpn60 chaperonin family protein [Source:NCBI gene (formerly Entrezgene);Acc:843101]	5.052	2.33673	0.00306272	0.0286656	yes	up	2.27	1.73	1.07	0.16	0.26	0.54	1.69	0.32
AT1G67980	CCOAMT	caffeoyl-CoA 3-O-methyltransferase [Source:NCBI gene (formerly Entrezgene);Acc:843126]	4.896	2.29161	0.000325975	0.00487788	yes	up	23.5	6.19	3	2.17	2.59	1.65	10.8967	2.13667
AT1G68040	AT1G68040	S-adenosyl-L-methionine-dependent methyltransferases superfamily protein [Source:NCBI gene (formerly Entrezgene);Acc:843132]	17.395	4.12063	1.22467e-07	5.53471e-06	yes	up	1.99	2.32	4.22	0.2	0.07	0.2	2.84333	0.156667
AT1G68050	FKF1	flavin-binding, kelch repeat, f box 1 [Source:NCBI gene (formerly Entrezgene);Acc:843133]	0.351	-1.51177	3.96123e-16	1.00903e-13	yes	down	6.94	9.25	8.91	21.16	20.75	25.93	8.36667	22.6133
AT1G68110	AT1G68110	ENTH/ANTH/VHS superfamily protein [Source:NCBI gene (formerly Entrezgene);Acc:843139]	2.047	1.03379	4.64047e-05	0.000941363	yes	up	7.64	7.21	7	2.96	4.09	3.11	7.28333	3.38667
AT1G68390	AT1G68390	Core-2/I-branching beta-1,6-N-acetylglucosaminyltransferase family protein [Source:NCBI gene (formerly Entrezgene);Acc:843168]	2.769	1.46946	0.00493879	0.040933	yes	up	2.2	1.88	1.44	0.37	0.99	0.53	1.84	0.63
AT1G68600	AT1G68600	aluminum activated malate transporter family protein [Source:NCBI gene (formerly Entrezgene);Acc:843190]	4.143	2.05053	2.88298e-15	6.3985e-13	yes	up	25.64	37.04	40.01	5.92	7.15	10.42	34.23	7.83
AT1G68740	PHO1;H1	EXS (ERD1/XPR1/SYG1) family protein [Source:NCBI gene (formerly Entrezgene);Acc:843205]	4.347	2.12009	2.12047e-20	1.08028e-17	yes	up	7.36	8.31	8.18	2.21	1.67	1.34	7.95	1.74
AT1G69080	AT1G69080	Adenine nucleotide alpha hydrolases-like superfamily protein [Source:NCBI gene (formerly Entrezgene);Acc:843240]	2.19	1.13122	0.000652148	0.00844515	yes	up	6.65	8.01	11.24	2.68	4.07	4.44	8.63333	3.73
AT1G69230	SP1L2	SPIRAL1-like2 [Source:NCBI gene (formerly Entrezgene);Acc:843254]	2.036	1.02597	0.00273246	0.0262654	yes	up	16.94	13.45	21.21	5.12	9.61	10.24	17.2	8.32333
AT1G69360	AT1G69360	T-box transcription factor, putative (DUF863) [Source:NCBI gene (formerly Entrezgene);Acc:843268]	0.421	-1.24734	1.86428e-06	6.03896e-05	yes	down	10.11	10.04	11.95	16.45	21.08	34.31	10.7	23.9467
AT1G69520	AT1G69520	S-adenosyl-L-methionine-dependent methyltransferases superfamily protein [Source:NCBI gene (formerly Entrezgene);Acc:843285]	7.318	2.87139	1.86999e-06	6.04168e-05	yes	up	8.1	9.03	5.11	0.72	1.92	0.37	7.41333	1.00333
AT1G69720	HO3	heme oxygenase 3 [Source:NCBI gene (formerly Entrezgene);Acc:843308]	3.024	1.59623	0.00626001	0.0485048	yes	up	1.22	1.94	1.68	0.62	0.39	0.67	1.61333	0.56
AT1G69730	AT1G69730	Wall-associated kinase family protein [Source:NCBI gene (formerly Entrezgene);Acc:843309]	2.753	1.46109	2.47011e-12	3.15229e-10	yes	up	8.62	7.48	6.57	2.59	2.84	2.36	7.55667	2.59667
AT1G69760	AT1G69760	suppressor SRP40-like protein [Source:NCBI gene (formerly Entrezgene);Acc:843312]	0.357	-1.48623	3.02636e-13	4.43391e-11	yes	down	14.8	12.1	19.12	43.8	43.72	35.01	15.34	40.8433
AT1G69880	TH8	thioredoxin H-type 8 [Source:NCBI gene (formerly Entrezgene);Acc:843324]	10.446	3.38482	1.62342e-13	2.5097e-11	yes	up	9.68	12.79	10.64	0.44	1.33	1.3	11.0367	1.02333
AT1G69890	AT1G69890	actin cross-linking protein (DUF569) [Source:NCBI gene (formerly Entrezgene);Acc:843325]	0.489	-1.03134	6.09755e-06	0.000167503	yes	down	23.2	21.06	21.05	28.6	47.17	50.73	21.77	42.1667
AT1G69920	GSTU12	glutathione S-transferase TAU 12 [Source:NCBI gene (formerly Entrezgene);Acc:843328]	7.705	2.94572	7.52068e-05	0.00141074	yes	up	4.9	19.3	2.77	0.55	0.77	2.02	8.99	1.11333
AT1G69930	GSTU11	glutathione S-transferase TAU 11 [Source:NCBI gene (formerly Entrezgene);Acc:843329]	41.4	5.37155	1.86079e-08	1.03246e-06	yes	up	6.22	13.83	1.66	0	0.08	0.42	7.23667	0.166667
AT1G70260	UMAMIT36	nodulin MtN21 /EamA-like transporter family protein [Source:NCBI gene (formerly Entrezgene);Acc:843362]	3.691	1.88398	0.000813305	0.0100947	yes	up	15.82	10.41	4.74	5.14	1.04	1.8	10.3233	2.66
AT1G70700	TIFY7	TIFY domain/Divergent CCT motif family protein [Source:NCBI gene (formerly Entrezgene);Acc:843407]	0.157	-2.67197	1.22469e-05	0.000306391	yes	down	80.13	48.96	89.92	230.56	315.94	776.49	73.0033	440.997
AT1G70850	MLP34	MLP-like protein 34 [Source:NCBI gene (formerly Entrezgene);Acc:843422]	0.396	-1.33491	1.94501e-07	8.33639e-06	yes	down	329.97	255.38	432.43	543.88	899.87	998.55	339.26	814.1
AT1G70880	AT1G70880	Polyketide cyclase/dehydrase and lipid transport superfamily protein [Source:NCBI gene (formerly Entrezgene);Acc:843425]	0.097	-3.37183	1.74258e-29	1.95308e-26	yes	down	2.36	1.71	3.73	22.88	27.6	27.13	2.6	25.87
AT1G71000	AT1G71000	Chaperone DnaJ-domain superfamily protein [Source:NCBI gene (formerly Entrezgene);Acc:843439]	0.008	-7.02462	0.000178292	0.00297144	yes	down	0.93	0	0.07	78.36	1.96	44.15	0.333333	41.49
AT1G71200	AT1G71200	basic helix-loop-helix (bHLH) DNA-binding superfamily protein [Source:NCBI gene (formerly Entrezgene);Acc:843460]	2.356	1.23633	0.000376801	0.00549895	yes	up	3.73	2.9	3.23	1.14	1.59	1.32	3.28667	1.35
AT1G71520	AT1G71520	Integrase-type DNA-binding superfamily protein [Source:NCBI gene (formerly Entrezgene);Acc:843492]	8.906	3.15484	3.33607e-06	9.96464e-05	yes	up	8.48	3.69	2.78	0.28	0.5	0.82	4.98333	0.533333
AT1G72180	AT1G72180	Leucine-rich receptor-like protein kinase family protein [Source:NCBI gene (formerly Entrezgene);Acc:843550]	0.474	-1.07567	2.40762e-15	5.56384e-13	yes	down	39.68	35.96	44.74	88.22	80.48	70.91	40.1267	79.87
AT1G72240	AT1G72240	-	5.1	2.35059	0.00534671	0.0431743	yes	up	2.28	2.72	1.37	0.26	0.57	0.38	2.12333	0.403333
AT1G72360	ERF73	Integrase-type DNA-binding superfamily protein [Source:NCBI gene (formerly Entrezgene);Acc:843568]	0.385	-1.37892	5.47017e-07	2.05737e-05	yes	down	5.89	3.47	4.87	12.11	13.61	10.19	4.74333	11.97
AT1G72416	AT1G72416	Chaperone DnaJ-domain superfamily protein [Source:NCBI gene (formerly Entrezgene);Acc:3767688]	0.118	-3.08448	9.00448e-43	2.52306e-39	yes	down	28.34	20.11	40.66	255.25	228.7	219.87	29.7033	234.607
AT1G72450	JAZ6	jasmonate-zim-domain protein 6 [Source:NCBI gene (formerly Entrezgene);Acc:843577]	0.174	-2.52446	8.43662e-17	2.42455e-14	yes	down	54.14	47.62	69.59	197.14	250.68	484.69	57.1167	310.837
AT1G72490	AT1G72490	-	2.704	1.43498	0.00603871	0.0472177	yes	up	2.95	1.47	1.34	0.61	0.57	0.83	1.92	0.67
AT1G72660	AT1G72660	P-loop containing nucleoside triphosphate hydrolases superfamily protein [Source:NCBI gene (formerly Entrezgene);Acc:843598]	0.425	-1.23322	0.00487403	0.0405704	yes	down	4.09	1.89	1.71	14.01	2.79	8.8	2.56333	8.53333
AT1G72870	AT1G72870	Disease resistance protein (TIR-NBS class) [Source:NCBI gene (formerly Entrezgene);Acc:843618]	0.246	-2.02546	0.00436868	0.0375204	yes	down	0.1	0.16	0.65	1.08	1.06	1.41	0.303333	1.18333
AT1G72910	AT1G72910	Toll-Interleukin-Resistance (TIR) domain-containing protein [Source:NCBI gene (formerly Entrezgene);Acc:843622]	3.625	1.85806	3.37267e-08	1.74198e-06	yes	up	13.39	16.74	20.94	2.36	5.67	5.34	17.0233	4.45667
AT1G72920	AT1G72920	Toll-Interleukin-Resistance (TIR) domain family protein [Source:NCBI gene (formerly Entrezgene);Acc:843623]	2.544	1.34692	0.00463417	0.0391703	yes	up	6.43	13.97	13.42	1.76	4.77	5.42	11.2733	3.98333
AT1G73010	PS2	inorganic pyrophosphatase 1 [Source:NCBI gene (formerly Entrezgene);Acc:843632]	4.918	2.29797	3.81957e-08	1.95478e-06	yes	up	4.66	9.59	4.98	1.22	1.15	1.36	6.41	1.24333
AT1G73040	AT1G73040	Mannose-binding lectin superfamily protein [Source:NCBI gene (formerly Entrezgene);Acc:843635]	2.182	1.12569	0.000342731	0.00508785	yes	up	15.99	21.01	11.25	6.98	6.56	7.26	16.0833	6.93333
AT1G73220	2023-10-01	organic cation/carnitine transporter1 [Source:NCBI gene (formerly Entrezgene);Acc:843656]	3.878	1.95525	2.58803e-05	0.000574958	yes	up	2.64	2.94	2.87	0.31	0.67	1.08	2.81667	0.686667
AT1G73280	scpl3	serine carboxypeptidase-like 3 [Source:NCBI gene (formerly Entrezgene);Acc:843662]	0.374	-1.41738	0.000434325	0.00611546	yes	down	1.45	1.1	0.82	2.07	3.12	3.12	1.12333	2.77
AT1G73500	MKK9	MAP kinase kinase 9 [Source:NCBI gene (formerly Entrezgene);Acc:843685]	0.367	-1.44808	8.04932e-05	0.00149242	yes	down	13.71	19.06	19.53	21.76	41.04	72.66	17.4333	45.1533
AT1G73600	AT1G73600	S-adenosyl-L-methionine-dependent methyltransferases superfamily protein [Source:NCBI gene (formerly Entrezgene);Acc:843694]	2.074	1.05217	2.99145e-09	2.02587e-07	yes	up	101.49	106.67	136.5	49.75	45.82	61.95	114.887	52.5067
AT1G73805	SARD1	Calmodulin binding protein-like protein [Source:NCBI gene (formerly Entrezgene);Acc:843716]	9.688	3.27619	2.65276e-15	6.0065e-13	yes	up	3.37	5.99	3.72	0.44	0.27	0.58	4.36	0.43
AT1G74360	AT1G74360	Leucine-rich repeat protein kinase family protein [Source:NCBI gene (formerly Entrezgene);Acc:843777]	2.565	1.35916	1.57475e-11	1.7053e-09	yes	up	8.15	9.96	7.07	2.78	3.13	3.35	8.39333	3.08667
AT1G74440	AT1G74440	ER membrane protein, putative (DUF962) [Source:NCBI gene (formerly Entrezgene);Acc:843785]	3.354	1.746	5.75211e-14	9.8427e-12	yes	up	11.91	13.05	10.18	3.03	3.03	3.75	11.7133	3.27
AT1G74545	AT1G74545	ncRNA [Source:NCBI gene (formerly Entrezgene);Acc:7922486]	2.999	1.58446	0.00451373	0.038413	yes	up	0.99	1.04	0.96	0.46	0.18	0.26	0.996667	0.3
AT1G74590	GSTU10	glutathione S-transferase TAU 10 [Source:NCBI gene (formerly Entrezgene);Acc:843799]	2.414	1.27171	5.73335e-10	4.5574e-08	yes	up	40.46	45.71	30.49	13.49	16.09	16.53	38.8867	15.37
AT1G74930	ORA47	Integrase-type DNA-binding superfamily protein [Source:NCBI gene (formerly Entrezgene);Acc:843832]	0.413	-1.27493	0.00218349	0.0222175	yes	down	4.01	6.42	6.83	8.46	9.23	22.19	5.75333	13.2933
AT1G75040	PR5	pathosis-related protein 5 [Source:NCBI gene (formerly Entrezgene);Acc:843842]	5.711	2.51383	1.28519e-05	0.000320455	yes	up	6.88	16.22	5.22	2.86	1.07	0.83	9.44	1.58667
AT1G75230	AT1G75230	DNA glycosylase superfamily protein [Source:NCBI gene (formerly Entrezgene);Acc:843860]	0.407	-1.29588	0.000474944	0.00655466	yes	down	8.64	7.33	7.72	11.65	10.98	30.77	7.89667	17.8
AT1G75240	HB33	homeobox protein 33 [Source:NCBI gene (formerly Entrezgene);Acc:843861]	0.469	-1.09223	1.51341e-05	0.000362442	yes	down	28.11	25.32	18.04	64.26	46.28	34.17	23.8233	48.2367
AT1G75490	AT1G75490	Integrase-type DNA-binding superfamily protein [Source:NCBI gene (formerly Entrezgene);Acc:843885]	0.209	-2.26136	4.27875e-21	2.33933e-18	yes	down	3.33	3.65	2.8	14.02	12.67	17.86	3.26	14.85
AT1G75960	AT1G75960	AMP-dependent synthetase and ligase family protein [Source:NCBI gene (formerly Entrezgene);Acc:843929]	0.25	-1.99717	4.01848e-07	1.56931e-05	yes	down	7.99	3.91	9.11	15.12	21.88	42.19	7.00333	26.3967
AT1G76410	ATL8	RING/U-box superfamily protein [Source:NCBI gene (formerly Entrezgene);Acc:843974]	0.401	-1.3175	2.19739e-07	9.27622e-06	yes	down	4.91	5.73	4.71	11.23	14.04	11.4	5.11667	12.2233
AT1G76530	AT1G76530	Auxin efflux carrier family protein [Source:NCBI gene (formerly Entrezgene);Acc:843986]	0.204	-2.296	0.00527311	0.0427803	yes	down	0.24	0.32	0.09	1.77	0.71	0.75	0.216667	1.07667
AT1G76590	AT1G76590	PLATZ transcription factor family protein [Source:NCBI gene (formerly Entrezgene);Acc:843992]	0.408	-1.29367	5.64302e-06	0.00015694	yes	down	14.27	23.99	19.69	33.65	38.27	63.35	19.3167	45.09
AT1G76690	OPR2	12-oxophytodienoate reductase 2 [Source:NCBI gene (formerly Entrezgene);Acc:844002]	2.174	1.1201	2.23994e-08	1.22465e-06	yes	up	103.36	70.28	51.24	15.05	21.01	18.82	74.96	18.2933
AT1G77530	AT1G77530	O-methyltransferase family protein [Source:NCBI gene (formerly Entrezgene);Acc:844089]	0.328	-1.60687	8.99842e-06	0.000234001	yes	down	10.1	9.13	15.34	16.39	34.24	48.19	11.5233	32.94
AT1G77960	AT1G77960	repressor ROX1-like protein [Source:NCBI gene (formerly Entrezgene);Acc:844131]	2.761	1.46542	0.000706858	0.00902845	yes	up	4.72	8.72	8.51	1.19	2.77	3.53	7.31667	2.49667
AT1G78000	SULTR1;2	sulfate transporter 1;2 [Source:NCBI gene (formerly Entrezgene);Acc:844135]	0.497	-1.0094	1.61825e-06	5.33451e-05	yes	down	23.99	20.59	16.28	29.58	44.26	40.88	20.2867	38.24
AT1G78370	GSTU20	glutathione S-transferase TAU 20 [Source:NCBI gene (formerly Entrezgene);Acc:844173]	2.577	1.36581	2.30686e-09	1.60592e-07	yes	up	704.76	512.64	342.54	204.35	175.67	196.26	519.98	192.093
AT1G78410	AT1G78410	VQ motif-containing protein [Source:NCBI gene (formerly Entrezgene);Acc:844177]	10.38	3.37571	1.03488e-11	1.1599e-09	yes	up	9.43	17.17	8.55	0.65	1.68	1	11.7167	1.11
AT1G78780	AT1G78780	pathosis-related family protein [Source:NCBI gene (formerly Entrezgene);Acc:844214]	0.454	-1.13974	2.85939e-08	1.51527e-06	yes	down	12.42	12.17	13.65	23.19	30.13	27.18	12.7467	26.8333
AT1G79680	WAKL10	WALL ASSOCIATED KINASE (WAK)-LIKE 10 [Source:NCBI gene (formerly Entrezgene);Acc:844307]	3.59	1.84383	1.44459e-06	4.86215e-05	yes	up	2.41	5.24	3.45	0.76	1.18	0.99	3.7	0.976667
AT1G79700	WRI4	Integrase-type DNA-binding superfamily protein [Source:NCBI gene (formerly Entrezgene);Acc:844309]	0.424	-1.23913	7.13665e-08	3.41706e-06	yes	down	35.72	29.3	47.63	102.89	88.39	70.47	37.55	87.25
AT1G80130	AT1G80130	Tetratricopeptide repeat (TPR)-like superfamily protein [Source:NCBI gene (formerly Entrezgene);Acc:844353]	2.357	1.23712	2.40171e-05	0.000538643	yes	up	29.61	59.61	29.99	13.9	15.51	18.73	39.7367	16.0467
AT1G80240	DGR1	choice-of-anchor C domain protein, putative (Protein of unknown function, DUF642) [Source:NCBI gene (formerly Entrezgene);Acc:844364]	0.387	-1.36993	0.00169027	0.0183039	yes	down	2.67	1.98	2.03	2.57	8.07	5.71	2.22667	5.45
AT1G80440	AT1G80440	Galactose oxidase/kelch repeat superfamily protein [Source:NCBI gene (formerly Entrezgene);Acc:844383]	0.411	-1.28131	1.12658e-10	1.02241e-08	yes	down	59	79.33	95.12	168.16	206.83	164.03	77.8167	179.673
AT1G80570	AT1G80570	RNI-like superfamily protein [Source:NCBI gene (formerly Entrezgene);Acc:844396]	0.428	-1.22306	0.000909522	0.0110683	yes	down	4.42	4.01	1.77	5.22	9.26	8.23	3.4	7.57
AT1G80840	WRKY40	WRKY DNA-binding protein 40 [Source:NCBI gene (formerly Entrezgene);Acc:844423]	2.46	1.29867	0.00311537	0.0289888	yes	up	26.31	48.7	29.89	5.28	12.41	22.87	34.9667	13.52
AT2G01150	RHA2B	RING-H2 finger protein 2B [Source:NCBI gene (formerly Entrezgene);Acc:814644]	2.092	1.0652	8.41738e-05	0.0015504	yes	up	15.8	18.2	12.16	6.97	5.82	8.34	15.3867	7.04333
AT2G02010	GAD4	glutamate decarboxylase 4 [Source:NCBI gene (formerly Entrezgene);Acc:814732]	7.229	2.85377	2.1179e-06	6.76279e-05	yes	up	7.91	9.12	1.57	1.1	0.8	0.45	6.2	0.783333
AT2G02120	PDF2.1	Scorpion toxin-like knottin superfamily protein [Source:NCBI gene (formerly Entrezgene);Acc:814743]	0.323	-1.63113	0.00010741	0.00191849	yes	down	65.89	36.07	20.52	64.23	127.15	176.05	40.8267	122.477
AT2G02990	RNS1	ribonuclease 1 [Source:NCBI gene (formerly Entrezgene);Acc:814828]	7.696	2.9441	0.000987539	0.0118568	yes	up	2.95	1.16	1.53	0	0.3	0.4	1.88	0.233333
AT2G03590	UPS1	ureide permease 1 [Source:NCBI gene (formerly Entrezgene);Acc:814888]	3.666	1.87439	3.54383e-07	1.42363e-05	yes	up	4.84	4.59	5.48	0.75	1.28	1.82	4.97	1.28333
AT2G04050	AT2G04050	MATE efflux family protein [Source:NCBI gene (formerly Entrezgene);Acc:814939]	3.283	1.7151	0.000134465	0.00233114	yes	up	4.03	3.29	1.6	0.83	0.89	0.79	2.97333	0.836667
AT2G04070	AT2G04070	MATE efflux family protein [Source:NCBI gene (formerly Entrezgene);Acc:814943]	137.718	7.10557	1.06382e-05	0.000270369	yes	up	0.41	5.6	0.28	0	0	0.04	2.09667	0.0133333
AT2G04495	AT2G04495	transmembrane protein [Source:NCBI gene (formerly Entrezgene);Acc:814990]	75.161	6.23192	0.000102886	0.00184651	yes	up	0.74	2	0.42	0	0	0	1.05333	0
AT2G04515	AT2G04515	transmembrane protein [Source:NCBI gene (formerly Entrezgene);Acc:814993]	40.843	5.35203	0.00171222	0.0184791	yes	up	0.5	0.96	0.84	0	0	0	0.766667	0
AT2G04795	AT2G04795	-	0.384	-1.38162	6.6016e-06	0.000178932	yes	down	7.24	6.9	8.47	18.87	24.65	13.59	7.53667	19.0367
AT2G05230	AT2G05230	DNAJ heat shock N-terminal domain-containing protein [Source:NCBI gene (formerly Entrezgene);Acc:815071]	0.436	-1.19737	5.31715e-07	2.01333e-05	yes	down	5.18	3.75	6.78	10.54	12.95	10.55	5.23667	11.3467
AT2G05380	GRP3S	glycine-rich protein 3 short [Source:NCBI gene (formerly Entrezgene);Acc:815086]	0.363	-1.46225	1.2906e-09	9.48526e-08	yes	down	115.03	171.75	138.65	519.57	324.23	304.5	141.81	382.767
AT2G05540	AT2G05540	Glycine-rich protein family [Source:NCBI gene (formerly Entrezgene);Acc:815103]	0.197	-2.34454	5.25458e-13	7.40796e-11	yes	down	40.48	40.89	69.23	360.23	237.33	143.81	50.2	247.123
AT2G05940	RIPK	Protein kinase superfamily protein [Source:NCBI gene (formerly Entrezgene);Acc:815147]	2.116	1.08168	1.22956e-07	5.54562e-06	yes	up	15.67	19.85	13.56	7.57	7.89	6.54	16.36	7.33333
AT2G08660	AT2G08660	ncRNA [Source:NCBI gene (formerly Entrezgene);Acc:28718000]	0.209	-2.25791	1.92454e-08	1.0652e-06	yes	down	1.14	1.06	1.2	6.64	3.48	4.59	1.13333	4.90333
AT2G11810	MGDC	monogalactosyldiacylglycerol synthase type C [Source:NCBI gene (formerly Entrezgene);Acc:815657]	14.204	3.82827	1.95119e-07	8.3469e-06	yes	up	2.79	2.88	5.18	0.52	0.04	0.11	3.61667	0.223333
AT2G14560	LURP1	LURP-one-like protein (DUF567) [Source:NCBI gene (formerly Entrezgene);Acc:815943]	36.148	5.17583	1.12355e-10	1.02241e-08	yes	up	42.58	36.43	66.39	0.42	1.01	2.58	48.4667	1.33667
AT2G15390	FUT4	fucosyltransferase 4 [Source:NCBI gene (formerly Entrezgene);Acc:816031]	2.541	1.34547	6.04753e-07	2.23699e-05	yes	up	13.89	11.35	17.74	4.36	6.55	5.85	14.3267	5.58667
AT2G16060	HB1	hemoglobin 1 [Source:NCBI gene (formerly Entrezgene);Acc:816103]	2.643	1.4021	0.000134957	0.00233786	yes	up	14.56	16.85	7.78	3.77	6.14	4.27	13.0633	4.72667
AT2G16365	AT2G16365	F-box family protein [Source:NCBI gene (formerly Entrezgene);Acc:816133]	0.377	-1.40605	4.78042e-14	8.30682e-12	yes	down	31.06	30.56	37.81	79.07	67.9	102.88	33.1433	83.2833
AT2G16890	AT2G16890	UDP-Glycosyltransferase superfamily protein [Source:NCBI gene (formerly Entrezgene);Acc:816190]	2.142	1.09906	0.000855759	0.0105342	yes	up	3.18	2.5	2.87	1.11	1.33	1.4	2.85	1.28
AT2G17040	NAC036	NAC domain containing protein 36 [Source:NCBI gene (formerly Entrezgene);Acc:816209]	38.519	5.26749	1.358e-27	1.21764e-24	yes	up	10.84	18.45	15.97	0.49	0.54	0.05	15.0867	0.36
AT2G18050	HIS1-3	histone H1-3 [Source:NCBI gene (formerly Entrezgene);Acc:816317]	0.176	-2.50941	2.26122e-05	0.000511994	yes	down	16.52	53.86	13.97	128.09	140.17	171.1	28.1167	146.453
AT2G18150	AT2G18150	Peroxidase superfamily protein [Source:NCBI gene (formerly Entrezgene);Acc:816328]	2.994	1.58214	1.15804e-05	0.00029167	yes	up	43.42	45.09	70.16	7.69	22.35	20.31	52.89	16.7833
AT2G18193	AT2G18193	P-loop containing nucleoside triphosphate hydrolases superfamily protein [Source:NCBI gene (formerly Entrezgene);Acc:816333]	2.973	1.57186	1.19349e-05	0.000299587	yes	up	11.34	6.72	5.54	1.91	2.16	3.41	7.86667	2.49333
AT2G18328	RL4	RAD-like 4 [Source:NCBI gene (formerly Entrezgene);Acc:5007884]	2.633	1.39669	0.000454773	0.00633967	yes	up	23.31	21.7	26.28	13.26	9.15	4.03	23.7633	8.81333
AT2G18660	PNP-A	plant natriuretic peptide A [Source:NCBI gene (formerly Entrezgene);Acc:816381]	71.635	6.1626	5.02734e-06	0.000141935	yes	up	1.49	10.07	3.36	0	0.17	0.03	4.97333	0.0666667
AT2G18680	AT2G18680	transmembrane protein [Source:NCBI gene (formerly Entrezgene);Acc:816383]	2.509	1.32727	0.00596579	0.0468567	yes	up	4.69	3.96	2.66	2.05	1.47	0.78	3.77	1.43333
AT2G18690	AT2G18690	transmembrane protein [Source:NCBI gene (formerly Entrezgene);Acc:816384]	4.484	2.16493	2.36705e-09	1.63765e-07	yes	up	15.63	24.85	8.24	3.43	3.38	4.31	16.24	3.70667
AT2G18700	TPS11	trehalose phosphatase/synthase 11 [Source:NCBI gene (formerly Entrezgene);Acc:816385]	0.441	-1.17998	1.80943e-08	1.01147e-06	yes	down	51.82	43.17	43.74	129.5	96.49	71.11	46.2433	99.0333
AT2G18800	XTH21	xyloglucan endotransglucosylase/hydrolase 21 [Source:NCBI gene (formerly Entrezgene);Acc:816395]	0.303	-1.72331	0.000740402	0.00937675	yes	down	0.9	0.56	0.8	1.8	2.3	3	0.753333	2.36667
AT2G19190	FRK1	FLG22-induced receptor-like kinase 1 [Source:NCBI gene (formerly Entrezgene);Acc:816436]	7.7	2.94489	3.11601e-08	1.62438e-06	yes	up	1.64	2.23	1.37	0.14	0.13	0.37	1.74667	0.213333
AT2G19572	AT2G19572	ncRNA [Source:NCBI gene (formerly Entrezgene);Acc:10723083]	65.153	6.02575	0.00344083	0.0313408	yes	up	0.67	1.02	0	0	0	0	0.563333	0
AT2G19590	ACO1	ACC oxidase 1 [Source:NCBI gene (formerly Entrezgene);Acc:816478]	2.085	1.05987	3.71423e-05	0.000781766	yes	up	5.92	5.37	5.5	1.63	2.83	2.75	5.59667	2.40333
AT2G20142	AT2G20142	Toll-Interleukin-Resistance (TIR) domain family protein [Source:NCBI gene (formerly Entrezgene);Acc:2745551]	6.603	2.72319	1.8446e-08	1.02602e-06	yes	up	5.31	7.27	2.92	0.9	0.74	0.64	5.16667	0.76
AT2G20700	LLG2	LORELEI-LIKE-GPI ANCHORED PROTEIN 2 [Source:NCBI gene (formerly Entrezgene);Acc:816598]	6.028	2.59159	0.000342667	0.00508785	yes	up	3.43	3.32	4.63	0.28	0.46	1.09	3.79333	0.61
AT2G20750	EXPB1	expansin B1 [Source:NCBI gene (formerly Entrezgene);Acc:816604]	2.181	1.12509	0.000406016	0.00581305	yes	up	8.88	10.57	11.1	2.68	5.87	4.86	10.1833	4.47
AT2G20800	NDB4	NAD(P)H dehydrogenase B4 [Source:NCBI gene (formerly Entrezgene);Acc:816609]	42.996	5.42613	0.000232613	0.00369543	yes	up	0.56	0.77	0.25	0	0.03	0	0.526667	0.01
AT2G20880	ERF53	Integrase-type DNA-binding superfamily protein [Source:NCBI gene (formerly Entrezgene);Acc:816622]	0.282	-1.8278	0.00189452	0.0199942	yes	down	1	0.75	1.16	3.42	1.17	5.27	0.97	3.28667
AT2G21260	AT2G21260	NAD(P)-linked oxidoreductase superfamily protein [Source:NCBI gene (formerly Entrezgene);Acc:816665]	3.289	1.71765	0.0035448	0.0320922	yes	up	5.17	3.93	1.41	1.28	0.75	0.99	3.50333	1.00667
AT2G21640	AT2G21640	marker for oxidative stress response protein [Source:NCBI gene (formerly Entrezgene);Acc:816702]	2.761	1.46502	2.97003e-07	1.21711e-05	yes	up	24.93	16.14	17.79	7.37	5.91	7.28	19.62	6.85333
AT2G21650	MEE3	Homeodomain-like superfamily protein [Source:NCBI gene (formerly Entrezgene);Acc:816703]	35.785	5.16129	9.38579e-06	0.000242125	yes	up	26.82	9.04	34.35	1.4	0	0.5	23.4033	0.633333
AT2G22200	AT2G22200	Integrase-type DNA-binding superfamily protein [Source:NCBI gene (formerly Entrezgene);Acc:816754]	0.258	-1.95187	0.00213452	0.0218581	yes	down	0.82	1.01	0.84	1.27	2.19	6.36	0.89	3.27333
AT2G22470	AGP2	arabinogalactan protein 2 [Source:NCBI gene (formerly Entrezgene);Acc:816779]	2.476	1.30814	6.27878e-10	4.93843e-08	yes	up	70.31	80.6	72.64	21.23	30.79	34.86	74.5167	28.96
AT2G22500	UCP5	uncoupling protein 5 [Source:NCBI gene (formerly Entrezgene);Acc:816783]	4.967	2.31248	7.21369e-23	4.49172e-20	yes	up	23.21	30.3	18.62	4.08	5.41	4.28	24.0433	4.59
AT2G22630	AGL17	AGAMOUS-like 17 [Source:NCBI gene (formerly Entrezgene);Acc:816794]	0.287	-1.80088	0.00586348	0.0462151	yes	down	1.4	0.26	0.76	1.56	2.29	4.2	0.806667	2.68333
AT2G23010	SCPL9	serine carboxypeptidase-like 9 [Source:NCBI gene (formerly Entrezgene);Acc:816832]	2.221	1.15108	1.33439e-07	5.93485e-06	yes	up	13	12.27	12.98	4.21	6.19	5.95	12.75	5.45
AT2G23030	SNRK2.9	SNF1-related protein kinase 2.9 [Source:NCBI gene (formerly Entrezgene);Acc:816833]	0.363	-1.46362	6.31782e-06	0.000172287	yes	down	9.4	4.31	9.19	14.39	23.23	21.71	7.63333	19.7767
AT2G23680	AT2G23680	Cold acclimation protein WCOR413 family [Source:NCBI gene (formerly Entrezgene);Acc:816899]	2.951	1.56143	2.09518e-08	1.15394e-06	yes	up	14.41	16.1	12.54	3.18	5.94	4.81	14.35	4.64333
AT2G24240	AT2G24240	BTB/POZ domain with WD40/YVTN repeat-like protein [Source:NCBI gene (formerly Entrezgene);Acc:816958]	0.48	-1.05882	5.03089e-05	0.0010087	yes	down	3.47	5.83	6.62	10.43	10.96	10.09	5.30667	10.4933
AT2G24600	AT2G24600	Ankyrin repeat family protein [Source:NCBI gene (formerly Entrezgene);Acc:816996]	6.04	2.59459	2.26141e-43	7.24167e-40	yes	up	42.15	41.68	31.05	5.09	6.58	6.31	38.2933	5.99333
AT2G25080	GPX1	glutathione peroxidase 1 [Source:NCBI gene (formerly Entrezgene);Acc:817046]	0.486	-1.04213	5.15847e-19	2.14134e-16	yes	down	275.97	287.76	314.69	614.85	589.79	521.26	292.807	575.3
AT2G25140	CLPB4	casein lytic proteinase B4 [Source:NCBI gene (formerly Entrezgene);Acc:817052]	0.349	-1.51875	5.39669e-05	0.00106962	yes	down	10.09	7.37	6.61	26.58	8.66	29.96	8.02333	21.7333
AT2G25460	AT2G25460	EEIG1/EHBP1 protein amino-terminal domain protein [Source:NCBI gene (formerly Entrezgene);Acc:817084]	2.215	1.1472	0.000279276	0.00425867	yes	up	3.4	2.96	2	1.29	1.07	1.2	2.78667	1.18667
AT2G25510	AT2G25510	transmembrane protein [Source:NCBI gene (formerly Entrezgene);Acc:817089]	3.437	1.78127	0.000308341	0.00463567	yes	up	592.86	623.01	835.72	84.15	198.05	294.42	683.863	192.207
AT2G25625	AT2G25625	histone deacetylase-like protein [Source:NCBI gene (formerly Entrezgene);Acc:817103]	2.028	1.0199	0.000584584	0.0077259	yes	up	11.99	20.63	18.17	6.94	6.11	10.11	16.93	7.72
AT2G25780	AT2G25780	-	0.121	-3.04867	0.00210611	0.021726	yes	down	0.62	0.15	0.72	8.72	2.15	1.19	0.496667	4.02
AT2G26150	HSFA2	heat shock transcription factor A2 [Source:NCBI gene (formerly Entrezgene);Acc:817155]	0.06	-4.05532	0.000527175	0.0071102	yes	down	10.59	3.51	1.04	123.15	10.09	105.83	5.04667	79.69
AT2G26190	AT2G26190	calmodulin-binding family protein [Source:NCBI gene (formerly Entrezgene);Acc:817159]	2.095	1.06668	3.69071e-09	2.44044e-07	yes	up	49.23	66.82	50.45	22.28	28.28	23.88	55.5	24.8133
AT2G26400	ARD3	acireductone dioxygenase 3 [Source:NCBI gene (formerly Entrezgene);Acc:817180]	17.721	4.14739	0.00125527	0.0144951	yes	up	1.06	6.58	0.28	0.19	0	0.23	2.64	0.14
AT2G26440	AT2G26440	Plant invertase/pectin methylesterase inhibitor superfamily [Source:NCBI gene (formerly Entrezgene);Acc:817184]	2.385	1.2538	9.98363e-05	0.00180084	yes	up	18.03	12.5	12.59	8.77	4.75	3.63	14.3733	5.71667
AT2G27402	AT2G27402	plastid transcriptionally active protein [Source:NCBI gene (formerly Entrezgene);Acc:2745565]	6.538	2.70875	1.71419e-18	6.40422e-16	yes	up	31.51	17.48	22.2	4.25	3.53	2.64	23.73	3.47333
AT2G27550	ATC	centroradiali [Source:NCBI gene (formerly Entrezgene);Acc:817302]	4.53	2.17965	6.11798e-08	2.96841e-06	yes	up	20.14	40.14	20.57	3.1	5.66	8.32	26.95	5.69333
AT2G27690	CYP94C1	cytochrome P450, family 94, subfamily C, polypeptide 1 [Source:NCBI gene (formerly Entrezgene);Acc:817315]	0.098	-3.34895	0.000354451	0.00521692	yes	down	2.2	1.83	1.75	3.34	11.5	40.74	1.92667	18.5267
AT2G28110	FRA8	Exostosin family protein [Source:NCBI gene (formerly Entrezgene);Acc:817357]	0.493	-1.02079	5.22484e-05	0.00104199	yes	down	4.36	3.69	5.96	9.03	10.25	7.7	4.67	8.99333
AT2G28120	AT2G28120	Major facilitator superfamily protein [Source:NCBI gene (formerly Entrezgene);Acc:817358]	0.487	-1.03945	1.41218e-08	8.01403e-07	yes	down	11.95	11.18	15.14	24.59	28.23	21.68	12.7567	24.8333
AT2G28210	ACA2	alpha carbonic anhydrase 2 [Source:NCBI gene (formerly Entrezgene);Acc:817367]	22.655	4.50177	1.47272e-30	1.94191e-27	yes	up	30.82	20.36	13.82	1.39	0.67	0.82	21.6667	0.96
AT2G28270	AT2G28270	Cysteine/Histidine-rich C1 domain family protein [Source:NCBI gene (formerly Entrezgene);Acc:817373]	0.009	-6.75121	8.24338e-06	0.000216628	yes	down	0	0	0	0.56	1.47	2.5	0	1.51
AT2G28500	LBD11	LOB domain-containing protein 11 [Source:NCBI gene (formerly Entrezgene);Acc:817398]	2.773	1.47136	0.000562379	0.00750374	yes	up	4.32	8.61	3.8	1.77	2	1.99	5.57667	1.92
AT2G28780	AT2G28780	P-hydroxybenzoic acid efflux pump subunit [Source:NCBI gene (formerly Entrezgene);Acc:817427]	2.43	1.28094	6.1079e-09	3.74084e-07	yes	up	29.47	23.22	25.86	10.79	12.61	7.14	26.1833	10.18
AT2G28950	EXPA6	expansin A6 [Source:NCBI gene (formerly Entrezgene);Acc:817444]	2.527	1.33742	1.83515e-11	1.96827e-09	yes	up	95.15	85.63	58.6	26.64	33.2	30.16	79.7933	30
AT2G29350	SAG13	senescence-associated 13 [Source:NCBI gene (formerly Entrezgene);Acc:817484]	7.971	2.99484	8.27237e-09	4.87449e-07	yes	up	13.13	17.25	8.21	0.92	3.02	0.68	12.8633	1.54
AT2G29370	AT2G29370	NAD(P)-binding Rossmann-fold superfamily protein [Source:NCBI gene (formerly Entrezgene);Acc:817486]	0.045	-4.46755	0.00344259	0.0313409	yes	down	0	0.07	0.07	2.13	0.67	0.14	0.0466667	0.98
AT2G29450	GSTU5	glutathione S-transferase tau 5 [Source:NCBI gene (formerly Entrezgene);Acc:817494]	0.276	-1.85645	0.00261007	0.0253608	yes	down	86.35	58.86	84.03	185.07	127.82	476.71	76.4133	263.2
AT2G29460	GSTU4	glutathione S-transferase tau 4 [Source:NCBI gene (formerly Entrezgene);Acc:817495]	9.891	3.30607	7.34081e-14	1.1924e-11	yes	up	23.71	51.33	14	2.41	2.42	3.75	29.68	2.86
AT2G29470	GSTU3	glutathione S-transferase tau 3 [Source:NCBI gene (formerly Entrezgene);Acc:817496]	11.998	3.58477	0.000381565	0.005554	yes	up	2.09	6.29	0.85	0	0.24	0.5	3.07667	0.246667
AT2G29940	ABCG31	pleiotropic drug resistance 3 [Source:NCBI gene (formerly Entrezgene);Acc:817544]	0.43	-1.21833	0.000258661	0.00401256	yes	down	0.74	0.6	0.94	2.27	1.29	1.44	0.76	1.66667
AT2G30040	MAPKKK14	mitogen-activated protein kinase kinase kinase 14 [Source:NCBI gene (formerly Entrezgene);Acc:817555]	0.341	-1.55139	2.98773e-10	2.51778e-08	yes	down	4.12	3.04	3.6	9.43	8.49	11.97	3.58667	9.96333
AT2G30100	AT2G30100	pentatricopeptide (PPR) repeat-containing protein [Source:NCBI gene (formerly Entrezgene);Acc:817561]	0.418	-1.25692	1.79701e-05	0.00042224	yes	down	9.7	7.88	10.69	16.54	15.52	31.82	9.42333	21.2933
AT2G30600	AT2G30600	BTB/POZ domain-containing protein [Source:NCBI gene (formerly Entrezgene);Acc:817610]	0.491	-1.02605	5.77129e-11	5.57703e-09	yes	down	161.46	117.69	140.37	279.26	295.8	231.13	139.84	268.73
AT2G30750	CYP71A12	cytochrome P450 family 71 polypeptide [Source:NCBI gene (formerly Entrezgene);Acc:817626]	3.643	1.86516	8.21454e-14	1.31673e-11	yes	up	160.4	198.01	99.57	32.15	43.86	43.34	152.66	39.7833
AT2G31083	CLE5	CLAVATA3/ESR-RELATED 5 [Source:NCBI gene (formerly Entrezgene);Acc:817663]	0.067	-3.90045	0.00058227	0.00771404	yes	down	0.42	0	0.11	1.5	1.65	4.7	0.176667	2.61667
AT2G31230	ERF15	ethylene-responsive element binding factor 15 [Source:NCBI gene (formerly Entrezgene);Acc:817680]	2.646	1.40408	1.365e-05	0.000335134	yes	up	6.24	7.17	6.24	1.85	2.31	2.93	6.55	2.36333
AT2G31420	AT2G31420	B3 domain protein (DUF313) [Source:NCBI gene (formerly Entrezgene);Acc:817700]	15.974	3.99768	0.00406032	0.0355254	yes	up	2.03	1.27	0.67	0	0.13	0.11	1.32333	0.08
AT2G32030	AT2G32030	Acyl-CoA N-acyltransferases (NAT) superfamily protein [Source:NCBI gene (formerly Entrezgene);Acc:817763]	5.31	2.40879	0.000495932	0.00677029	yes	up	2.64	3.77	4.17	0.07	1	0.84	3.52667	0.636667
AT2G32100	OFP16	ovate family protein 16 [Source:NCBI gene (formerly Entrezgene);Acc:817770]	0.484	-1.04802	0.00019291	0.00317495	yes	down	15.53	20.65	35.05	51.27	42.96	46.56	23.7433	46.93
AT2G32140	AT2G32140	transmembrane receptor [Source:NCBI gene (formerly Entrezgene);Acc:817773]	6.242	2.64202	7.497e-12	8.57412e-10	yes	up	4.07	6.67	6.17	0.76	0.87	1.02	5.63667	0.883333
AT2G32150	AT2G32150	Haloacid dehalogenase-like hydrolase (HAD) superfamily protein [Source:NCBI gene (formerly Entrezgene);Acc:817774]	0.34	-1.55692	4.49767e-08	2.25044e-06	yes	down	74.97	56.17	83.87	148.98	149.71	307.59	71.67	202.093
AT2G32680	RLP23	receptor like protein 23 [Source:NCBI gene (formerly Entrezgene);Acc:817828]	10.371	3.37446	3.43453e-05	0.000729363	yes	up	1.85	1.93	0.38	0.11	0.02	0.24	1.38667	0.123333
AT2G32930	ZFN2	zinc finger nuclease 2 [Source:NCBI gene (formerly Entrezgene);Acc:817855]	2.016	1.01118	1.58982e-05	0.000379121	yes	up	9.44	7.68	6.63	4.41	3.4	3.7	7.91667	3.83667
AT2G33580	LYK5	Protein kinase superfamily protein [Source:NCBI gene (formerly Entrezgene);Acc:817923]	2.067	1.04787	1.35433e-06	4.5998e-05	yes	up	7.77	11.39	10.68	4.59	5.06	4.02	9.94667	4.55667
AT2G33790	AGP30	arabinogalactan protein 30 [Source:NCBI gene (formerly Entrezgene);Acc:817946]	0.121	-3.0425	8.56538e-07	3.05249e-05	yes	down	3.1	2.14	0.52	5.44	25.44	14.01	1.92	14.9633
AT2G33830	AT2G33830	Dormancy/auxin associated family protein [Source:NCBI gene (formerly Entrezgene);Acc:817950]	0.302	-1.72718	8.01765e-36	1.63385e-32	yes	down	704.39	840.49	908.45	2610.92	2772.35	2413.63	817.777	2598.97
AT2G34500	CYP710A1	cytochrome P450, family 710, subfamily A, polypeptide 1 [Source:NCBI gene (formerly Entrezgene);Acc:818013]	3.55	1.82776	3.21437e-08	1.67177e-06	yes	up	17.04	17.66	8.51	2.64	4.79	4.08	14.4033	3.83667
AT2G34600	JAZ7	jasmonate-zim-domain protein 7 [Source:NCBI gene (formerly Entrezgene);Acc:818025]	0.073	-3.77916	4.32678e-05	0.000890625	yes	down	6.94	1.37	8.43	32.04	46.41	142.53	5.58	73.66
AT2G35070	AT2G35070	transmembrane protein [Source:NCBI gene (formerly Entrezgene);Acc:818072]	0.274	-1.86573	0.00115349	0.013474	yes	down	0.6	1.03	0.48	2.47	2.74	2.12	0.703333	2.44333
AT2G35300	LEA18	Late embryosis abundant protein, group 1 protein [Source:NCBI gene (formerly Entrezgene);Acc:818097]	0.02	-5.67765	0.000277529	0.0042378	yes	down	0	0.32	0	0.8	1.06	13.95	0.106667	5.27
AT2G35658	AT2G35658	transmembrane protein [Source:NCBI gene (formerly Entrezgene);Acc:6240444]	3.964	1.9869	0.00506314	0.0415935	yes	up	6.75	9.38	3.53	0.77	2.01	1.8	6.55333	1.52667
AT2G35930	PUB23	plant U-box 23 [Source:NCBI gene (formerly Entrezgene);Acc:818166]	2.19	1.13104	0.000190138	0.00314782	yes	up	15.62	12.08	20.94	7.71	8.87	4.53	16.2133	7.03667
AT2G35980	YLS9	Late embryosis abundant (LEA) hydroxyproline-rich glycoprotein family [Source:NCBI gene (formerly Entrezgene);Acc:818171]	4.88	2.28685	2.2665e-08	1.23615e-06	yes	up	26.29	36.57	11.12	3.63	5.5	5.33	24.66	4.82
AT2G36080	ABS2	AP2/B3-like transcriptional factor family protein [Source:NCBI gene (formerly Entrezgene);Acc:818181]	0.351	-1.5117	1.01165e-10	9.29395e-09	yes	down	4.96	4.41	3.85	10.64	12.53	14.59	4.40667	12.5867
AT2G36270	ABI5	Basic-leucine zipper (bZIP) transcription factor family protein [Source:NCBI gene (formerly Entrezgene);Acc:818199]	0.457	-1.12944	0.00131572	0.0150706	yes	down	1.37	2.66	1.41	3.89	3.63	3.44	1.81333	3.65333
AT2G36640	ECP63	embryonic cell protein 63 [Source:NCBI gene (formerly Entrezgene);Acc:818236]	0.105	-3.25368	0.000676348	0.00868827	yes	down	0.36	0.22	0.13	0.39	0.8	5.13	0.236667	2.10667
AT2G36750	UGT73C1	UDP-glucosyl transferase 73C1 [Source:NCBI gene (formerly Entrezgene);Acc:818247]	0.056	-4.15059	0.00121889	0.0141421	yes	down	0	0.08	0.04	1.45	0.31	0.32	0.04	0.693333
AT2G36970	AT2G36970	UDP-Glycosyltransferase superfamily protein [Source:NCBI gene (formerly Entrezgene);Acc:818271]	4.968	2.31252	6.05912e-08	2.94623e-06	yes	up	3.02	4.73	5.97	0.71	1.25	0.67	4.57333	0.876667
AT2G37040	PAL1	PHE ammonia lyase 1 [Source:NCBI gene (formerly Entrezgene);Acc:818280]	2.012	1.00879	8.42478e-05	0.00155049	yes	up	46.88	75.84	56.26	19	30.53	34.52	59.66	28.0167
AT2G37430	ZAT11	C2H2 and C2HC zinc fingers superfamily protein [Source:NCBI gene (formerly Entrezgene);Acc:818319]	6.35	2.66673	0.000167194	0.00281367	yes	up	3.57	7.36	4.55	0.09	1.41	0.85	5.16	0.783333
AT2G37710	RLK	receptor lectin kinase [Source:NCBI gene (formerly Entrezgene);Acc:818348]	2.751	1.46	1.10073e-07	5.04579e-06	yes	up	35.6	52.91	23.08	11.52	13.66	13.22	37.1967	12.8
AT2G37750	AT2G37750	-	0.448	-1.15965	7.36773e-05	0.00138553	yes	down	26.92	18.11	24.04	31.43	56.03	61.7	23.0233	49.72
AT2G38230	PDX1.1	pyridoxine biosynthesis 1.1 [Source:NCBI gene (formerly Entrezgene);Acc:818402]	0.485	-1.04431	5.80295e-12	6.77494e-10	yes	down	156.11	175.31	163.52	392.46	281.68	299.99	164.98	324.71
AT2G38310	PYL4	PYR1-like 4 [Source:NCBI gene (formerly Entrezgene);Acc:818411]	0.497	-1.00851	0.000352598	0.00519989	yes	down	76.1	50.72	113.2	171.49	175.74	112.43	80.0067	153.22
AT2G38390	AT2G38390	Peroxidase superfamily protein [Source:NCBI gene (formerly Entrezgene);Acc:818420]	2.575	1.36477	1.78513e-05	0.00041989	yes	up	46.13	24.65	51.89	10.02	19.27	15.91	40.89	15.0667
AT2G38470	WRKY33	WRKY DNA-binding protein 33 [Source:NCBI gene (formerly Entrezgene);Acc:818429]	2.691	1.42822	2.33884e-10	2.02422e-08	yes	up	93.39	117.08	107.08	25.78	47.45	38.46	105.85	37.23
AT2G38860	YLS5	Class I glutamine amidotransferase-like superfamily protein [Source:NCBI gene (formerly Entrezgene);Acc:818470]	2.075	1.05327	3.66968e-09	2.43371e-07	yes	up	65.55	69.16	51.72	27.8	27.57	35.54	62.1433	30.3033
AT2G38870	AT2G38870	Serine protease inhibitor, potato inhibitor I-type family protein [Source:NCBI gene (formerly Entrezgene);Acc:818471]	3.064	1.61549	1.0636e-09	7.94719e-08	yes	up	166.81	133.91	76.21	36.99	44.25	38.13	125.643	39.79
AT2G39200	MLO12	Seven transmembrane MLO family protein [Source:NCBI gene (formerly Entrezgene);Acc:818505]	2.542	1.34592	0.000420382	0.00596411	yes	up	5.95	2.89	4.42	1.07	1.81	2.04	4.42	1.64
AT2G39210	AT2G39210	Major facilitator superfamily protein [Source:NCBI gene (formerly Entrezgene);Acc:818506]	2.175	1.1211	4.52662e-07	1.74345e-05	yes	up	23.85	23.01	17.02	7.11	9.54	11.11	21.2933	9.25333
AT2G39510	UMAMIT14	nodulin MtN21 /EamA-like transporter family protein [Source:NCBI gene (formerly Entrezgene);Acc:818536]	3.46	1.79078	6.22233e-09	3.79021e-07	yes	up	13.07	12.58	9.22	2.16	2.96	4.43	11.6233	3.18333
AT2G39650	AT2G39650	cruciferin (DUF506) [Source:NCBI gene (formerly Entrezgene);Acc:818548]	2.356	1.23618	9.62655e-06	0.000247181	yes	up	7.39	7.12	6.14	3.38	2.11	2.72	6.88333	2.73667
AT2G39855	AT2G39855	plant/protein [Source:NCBI gene (formerly Entrezgene);Acc:818573]	0.047	-4.42276	0.00254947	0.0249393	yes	down	0.15	0	0	0.3	1.3	1.2	0.05	0.933333
AT2G39980	AT2G39980	HXXXD-type acyl-transferase family protein [Source:NCBI gene (formerly Entrezgene);Acc:818586]	0.214	-2.22156	3.31979e-08	1.71863e-06	yes	down	2.95	4.02	3.19	5.92	17.36	21.45	3.38667	14.91
AT2G40080	ELF4	EARLY FLOWERING-like protein (DUF1313) [Source:NCBI gene (formerly Entrezgene);Acc:818596]	0.403	-1.31006	6.49535e-15	1.37358e-12	yes	down	37.19	29.58	35.34	75.2	88.37	82.86	34.0367	82.1433
AT2G40140	CZF1	zinc finger (CCCH-type) family protein [Source:NCBI gene (formerly Entrezgene);Acc:818605]	2.132	1.09212	4.87206e-11	4.74835e-09	yes	up	38.15	39.16	31.3	13.66	17.96	16.07	36.2033	15.8967
AT2G40205	AT2G40205	Ribosomal protein L41 family [Source:NCBI gene (formerly Entrezgene);Acc:818612]	2.101	1.071	0.00389098	0.0344064	yes	up	79.57	55.12	44.47	20.34	38.42	31.62	59.72	30.1267
AT2G40750	WRKY54	WRKY DNA-binding protein 54 [Source:NCBI gene (formerly Entrezgene);Acc:818670]	5.208	2.38072	4.83656e-09	3.08878e-07	yes	up	4.88	7.47	4.01	0.74	1.13	1.12	5.45333	0.996667
AT2G41010	CAMBP25	calmodulin (CAM)-binding protein of 25 kDa [Source:NCBI gene (formerly Entrezgene);Acc:818701]	2.294	1.19788	3.34288e-06	9.96464e-05	yes	up	25.9	21.68	15.87	7.86	11.01	7.46	21.15	8.77667
AT2G41090	AT2G41090	Calcium-binding EF-hand family protein [Source:NCBI gene (formerly Entrezgene);Acc:818708]	3.853	1.94607	3.84904e-30	4.79334e-27	yes	up	183.55	191.37	160.58	39.7	38.06	54.27	178.5	44.01
AT2G41178	AT2G41178	ncRNA [Source:NCBI gene (formerly Entrezgene);Acc:5007950]	3.937	1.97695	1.66752e-07	7.2581e-06	yes	up	13.2	20.28	13.66	4.16	5.32	2.04	15.7133	3.84
AT2G41240	BHLH100	basic helix-loop-helix protein 100 [Source:NCBI gene (formerly Entrezgene);Acc:818723]	5.959	2.57508	5.47306e-05	0.00108283	yes	up	21.86	6.79	2.94	2.08	0.99	1.92	10.53	1.66333
AT2G41800	AT2G41800	imidazolonepropionase (Protein of unknown function, DUF642) [Source:NCBI gene (formerly Entrezgene);Acc:818779]	2.241	1.16419	2.20132e-05	0.000500963	yes	up	10.01	8.44	8.49	3.11	3.19	5.09	8.98	3.79667
AT2G41810	AT2G41810	imidazolonepropionase (Protein of unknown function, DUF642) [Source:NCBI gene (formerly Entrezgene);Acc:818780]	27.767	4.7953	1.64101e-12	2.17661e-10	yes	up	4.82	3.53	5.72	0	0.39	0.1	4.69	0.163333
AT2G42280	FBH4	basic helix-loop-helix (bHLH) DNA-binding superfamily protein [Source:NCBI gene (formerly Entrezgene);Acc:818829]	0.499	-1.00406	0.000196607	0.00322395	yes	down	9.24	7.16	12.93	23.4	19.29	13.93	9.77667	18.8733
AT2G42610	LSH10	LIGHT-DEPENDENT SHORT HYPOCOTYLS-like protein (DUF640) [Source:NCBI gene (formerly Entrezgene);Acc:818861]	2.506	1.32543	6.01368e-05	0.00116813	yes	up	53.45	40.64	21.1	19.7	12.56	12.37	38.3967	14.8767
AT2G42690	AT2G42690	alpha/beta-Hydrolases superfamily protein [Source:NCBI gene (formerly Entrezgene);Acc:818869]	2.183	1.12644	6.12142e-14	1.01643e-11	yes	up	114.12	141.62	126.53	52.63	50.95	63.12	127.423	55.5667
AT2G43000	NAC042	NAC domain containing protein 42 [Source:NCBI gene (formerly Entrezgene);Acc:818902]	2.034	1.02436	0.000629488	0.00822297	yes	up	16.81	16.14	10.5	5.57	5.93	8.82	14.4833	6.77333
AT2G43590	AT2G43590	Chitinase family protein [Source:NCBI gene (formerly Entrezgene);Acc:818961]	0.28	-1.83522	2.78562e-07	1.15208e-05	yes	down	27.97	19.79	21.78	40.29	67.3	128.5	23.18	78.6967
AT2G43620	AT2G43620	Chitinase family protein [Source:NCBI gene (formerly Entrezgene);Acc:818964]	3.705	1.88951	0.000298776	0.00451194	yes	up	16.94	21.76	8.47	1.2	5.73	5.17	15.7233	4.03333
AT2G43820	UGT74F2	UDP-glucosyltransferase 74F2 [Source:NCBI gene (formerly Entrezgene);Acc:818986]	0.454	-1.14003	1.29352e-17	4.02715e-15	yes	down	57.55	52.31	67.71	127.66	126.29	117.46	59.19	123.803
AT2G43870	AT2G43870	Pectin lyase-like superfamily protein [Source:NCBI gene (formerly Entrezgene);Acc:818991]	3.572	1.83667	7.86464e-05	0.0014606	yes	up	2.1	2.26	2	0.45	0.49	0.75	2.12	0.563333
AT2G43890	AT2G43890	Pectin lyase-like superfamily protein [Source:NCBI gene (formerly Entrezgene);Acc:818993]	274.98	8.10318	1.03479e-09	7.80763e-08	yes	up	2.76	0.94	1.57	0	0	0	1.75667	0
AT2G44010	AT2G44010	-	0.339	-1.56041	1.53711e-05	0.000367334	yes	down	5.99	3.9	5.07	8.72	15.16	18.43	4.98667	14.1033
AT2G44080	ARL	ARGOS-like protein [Source:NCBI gene (formerly Entrezgene);Acc:819014]	0.473	-1.07895	0.00629295	0.0486973	yes	down	11.21	21.97	16.42	14.63	44.8	40.33	16.5333	33.2533
AT2G44210	AT2G44210	carboxyl-terminal peptidase (DUF239) [Source:NCBI gene (formerly Entrezgene);Acc:819029]	2.406	1.26637	6.98506e-23	4.47363e-20	yes	up	80.81	76.88	90.94	31.46	30.97	35.52	82.8767	32.65
AT2G44230	AT2G44230	-	0.381	-1.3919	5.75944e-09	3.55657e-07	yes	down	14.33	13.8	21.22	35.24	34.47	52.91	16.45	40.8733
AT2G44380	AT2G44380	Cysteine/Histidine-rich C1 domain family protein [Source:NCBI gene (formerly Entrezgene);Acc:819045]	0.329	-1.60588	0.000277381	0.0042378	yes	down	3.68	1.19	3.68	5.9	9.15	9.68	2.85	8.24333
AT2G44460	BGLU28	beta glucosidase 28 [Source:NCBI gene (formerly Entrezgene);Acc:819053]	42.602	5.41285	8.72679e-47	3.26033e-43	yes	up	20.07	22.09	11.93	0.46	0.4	0.66	18.03	0.506667
AT2G44670	AT2G44670	senescence-associated family protein (DUF581) [Source:NCBI gene (formerly Entrezgene);Acc:819075]	2.16	1.11086	1.46052e-10	1.31016e-08	yes	up	80.5	57.29	62.69	31.74	29.33	27.97	66.8267	29.68
AT2G44840	ERF13	ethylene-responsive element binding factor 13 [Source:NCBI gene (formerly Entrezgene);Acc:819093]	4.854	2.27909	0.000316375	0.00474055	yes	up	3.62	3.09	6.65	0.34	0.6	1.68	4.45333	0.873333
AT2G46400	WRKY46	WRKY DNA-binding protein 46 [Source:NCBI gene (formerly Entrezgene);Acc:819248]	23.294	4.54187	6.05505e-13	8.327e-11	yes	up	3.99	8.22	3.99	0.05	0.29	0.31	5.4	0.216667
AT2G46430	CNGC3	cyclic nucleotide gated channel 3 [Source:NCBI gene (formerly Entrezgene);Acc:819251]	4.341	2.11811	8.03147e-13	1.09111e-10	yes	up	18.7	21.29	13.05	2.46	3.89	5.14	17.68	3.83
AT2G46440	CNGC11	cyclic nucleotide-gated channels [Source:NCBI gene (formerly Entrezgene);Acc:819252]	6.172	2.62578	5.88434e-13	8.14218e-11	yes	up	17.81	19.06	14.28	1.16	2.55	4.05	17.05	2.58667
AT2G46750	GulLO2	D-arabinono-1,4-lactone oxidase family protein [Source:NCBI gene (formerly Entrezgene);Acc:819288]	0.349	-1.51675	1.49258e-08	8.40644e-07	yes	down	8.08	8.87	7.76	13.59	26.94	26.27	8.23667	22.2667
AT2G46970	PIL1	phytochrome interacting factor 3-like 1 [Source:NCBI gene (formerly Entrezgene);Acc:819311]	3.089	1.62733	1.59805e-05	0.000380679	yes	up	3.44	3.43	3.85	1.42	0.82	1.32	3.57333	1.18667
AT2G47010	AT2G47010	calcium/calcium/calmodulin-dependent Serine/Threonine-kinase [Source:NCBI gene (formerly Entrezgene);Acc:819315]	2.486	1.31366	8.03171e-11	7.59657e-09	yes	up	15.48	15.62	11.75	5.02	6.26	5.08	14.2833	5.45333
AT2G47140	SDR5	NAD(P)-binding Rossmann-fold superfamily protein [Source:NCBI gene (formerly Entrezgene);Acc:819327]	2.237	1.1615	0.00185492	0.0196688	yes	up	6.77	4.81	5.51	1.28	3.06	1.35	5.69667	1.89667
AT2G47180	GolS1	galactinol synthase 1 [Source:NCBI gene (formerly Entrezgene);Acc:819331]	0.457	-1.13089	0.00024622	0.00386332	yes	down	51.38	27.74	39.43	83.79	48.47	114.36	39.5167	82.2067
AT2G47520	ERF71	Integrase-type DNA-binding superfamily protein [Source:NCBI gene (formerly Entrezgene);Acc:819365]	29.044	4.86018	7.77957e-05	0.00144719	yes	up	3.98	4.56	0.78	0.3	0	0	3.10667	0.1
AT2G47550	AT2G47550	Plant invertase/pectin methylesterase inhibitor superfamily [Source:NCBI gene (formerly Entrezgene);Acc:819368]	9.299	3.21713	3.38291e-11	3.41583e-09	yes	up	7.24	5.96	3.77	0.2	0.59	0.93	5.65667	0.573333
AT3G01175	AT3G01175	transmembrane protein [Source:NCBI gene (formerly Entrezgene);Acc:820400]	0.348	-1.52344	0.000857841	0.0105424	yes	down	0.91	0.56	0.47	1.92	1.66	1.77	0.646667	1.78333
AT3G01600	NAC044	NAC domain containing protein 44 [Source:NCBI gene (formerly Entrezgene);Acc:819872]	3.997	1.99892	0.00560095	0.0446683	yes	up	1.43	0.5	0.93	0.16	0.23	0.36	0.953333	0.25
AT3G01830	AT3G01830	Calcium-binding EF-hand family protein [Source:NCBI gene (formerly Entrezgene);Acc:820033]	9.485	3.24568	9.77972e-06	0.00025054	yes	up	2.72	5.32	1.9	0.33	0.44	0.5	3.31333	0.423333
AT3G02290	AT3G02290	RING/U-box superfamily protein [Source:NCBI gene (formerly Entrezgene);Acc:821179]	2.66	1.41146	0.000918234	0.0111622	yes	up	5.07	4.13	3.22	1.19	2.09	0.73	4.14	1.33667
AT3G02840	AT3G02840	ARM repeat superfamily protein [Source:NCBI gene (formerly Entrezgene);Acc:821225]	35.25	5.13957	3.27729e-11	3.32415e-09	yes	up	5.45	5.23	2.17	0.17	0.12	0.06	4.28333	0.116667
AT3G03260	HDG8	homeodomain GLABROUS 8 [Source:NCBI gene (formerly Entrezgene);Acc:821305]	36.766	5.20029	0.000519062	0.00702614	yes	up	0.5	0.18	0.41	0	0	0.02	0.363333	0.00666667
AT3G03265	AT3G03265	ncRNA [Source:NCBI gene (formerly Entrezgene);Acc:28718645]	0.496	-1.01278	7.25958e-05	0.00136819	yes	down	67.36	78.83	119.32	190.83	180.34	178.33	88.5033	183.167
AT3G03270	AT3G03270	Adenine nucleotide alpha hydrolases-like superfamily protein [Source:NCBI gene (formerly Entrezgene);Acc:821303]	2.837	1.50414	8.94995e-10	6.84717e-08	yes	up	41.23	35.61	36.93	11.31	13.41	12.02	37.9233	12.2467
AT3G03530	NPC4	non-specific phospholipase C4 [Source:NCBI gene (formerly Entrezgene);Acc:821243]	2.847	1.50923	0.000204781	0.00333602	yes	up	4.2	4.63	6.16	0.9	1.5	2.58	4.99667	1.66
AT3G03780	MS2	methionine synthase 2 [Source:NCBI gene (formerly Entrezgene);Acc:821147]	2.109	1.07624	1.69138e-08	9.4785e-07	yes	up	154.75	112.31	114.78	50.79	49.05	70.01	127.28	56.6167
AT3G04070	NAC047	NAC domain containing protein 47 [Source:NCBI gene (formerly Entrezgene);Acc:819562]	0.385	-1.37781	1.66407e-05	0.000394728	yes	down	3.15	2.78	5.64	8.14	11.25	8.89	3.85667	9.42667
AT3G04220	AT3G04220	Disease resistance protein (TIR-NBS-LRR class) family [Source:NCBI gene (formerly Entrezgene);Acc:819577]	3.454	1.78844	0.000877945	0.0107707	yes	up	1.17	3.43	1	0.39	0.58	0.54	1.86667	0.503333
AT3G04440	AT3G04440	Plasma-membrane choline transporter family protein [Source:NCBI gene (formerly Entrezgene);Acc:819599]	0.01	-6.58647	9.15078e-06	0.000237412	yes	down	0.01	0	0	0.35	0.75	0.29	0.00333333	0.463333
AT3G04640	AT3G04640	glycine-rich protein [Source:NCBI gene (formerly Entrezgene);Acc:819622]	2.582	1.3685	2.92614e-05	0.000633743	yes	up	27.71	27.68	18.97	7.95	13.23	8.88	24.7867	10.02
AT3G05360	RLP30	receptor like protein 30 [Source:NCBI gene (formerly Entrezgene);Acc:819700]	2.345	1.22985	0.00363318	0.0327996	yes	up	3.42	6.5	2.46	1.22	2.3	1.46	4.12667	1.66
AT3G05390	AT3G05390	S-adenosyl-L-methionine-dependent methyltransferase [Source:NCBI gene (formerly Entrezgene);Acc:819703]	3.334	1.7374	4.23999e-05	0.000875978	yes	up	2.53	1.97	1.5	0.48	0.59	0.63	2	0.566667
AT3G05730	AT3G05730	defensin-like protein [Source:NCBI gene (formerly Entrezgene);Acc:819742]	2.682	1.42357	4.62724e-06	0.00013247	yes	up	64.25	55.84	110.04	28.88	35.49	17.39	76.71	27.2533
AT3G05740	RECQI1	RECQ helicase l1 [Source:NCBI gene (formerly Entrezgene);Acc:819743]	2.118	1.08278	0.00103896	0.0123419	yes	up	2.91	3.18	2.39	1.33	1.52	1	2.82667	1.28333
AT3G05936	AT3G05936	-	0.446	-1.16548	9.81952e-05	0.00177642	yes	down	5.8	7.58	15.04	23.74	12.52	18.6	9.47333	18.2867
AT3G06070	AT3G06070	-	0.311	-1.68328	2.84654e-08	1.51204e-06	yes	down	30.68	22.23	51.03	116.74	126.35	76.38	34.6467	106.49
AT3G06390	AT3G06390	Uncharacterized protein family (UPF0497) [Source:NCBI gene (formerly Entrezgene);Acc:819813]	0.486	-1.04091	0.00499524	0.0412881	yes	down	10.36	7.58	13.75	10.52	22.64	28.8	10.5633	20.6533
AT3G07150	AT3G07150	amino acid-ligase [Source:NCBI gene (formerly Entrezgene);Acc:819901]	0.237	-2.07458	0.00273529	0.02627	yes	down	1.64	1.22	0.35	4.4	2.28	6.28	1.07	4.32
AT3G07350	F21O3.6	-	0.464	-1.10736	6.334e-09	3.83738e-07	yes	down	20.8	25.14	18.04	37.2	42.9	50.76	21.3267	43.62
AT3G07600	AT3G07600	Heavy metal transport/detoxification superfamily protein [Source:NCBI gene (formerly Entrezgene);Acc:819951]	2.857	1.51461	2.37505e-05	0.000535068	yes	up	8.23	9.58	9.69	3.16	2.67	3.63	9.16667	3.15333
AT3G08870	AT3G08870	Concanavalin A-like lectin protein kinase family protein [Source:NCBI gene (formerly Entrezgene);Acc:820035]	5.278	2.39995	6.07696e-07	2.24417e-05	yes	up	1.47	2.24	1.7	0.44	0.19	0.43	1.80333	0.353333
AT3G09010	AT3G09010	Protein kinase superfamily protein [Source:NCBI gene (formerly Entrezgene);Acc:820053]	2.677	1.42076	0.000191704	0.00316905	yes	up	4.67	5.75	3	1.08	2.02	1.63	4.47333	1.57667
AT3G09220	LAC7	laccase 7 [Source:NCBI gene (formerly Entrezgene);Acc:820078]	0.199	-2.32655	1.13169e-17	3.57297e-15	yes	down	9.3	7.45	14.23	34.67	54.49	58.53	10.3267	49.23
AT3G09400	PLL3	pol-like 3 [Source:NCBI gene (formerly Entrezgene);Acc:820099]	0.061	-4.03421	6.22575e-06	0.000169983	yes	down	0.06	0.09	0	0.76	0.92	0.77	0.05	0.816667
AT3G09520	EXO70H4	exocyst subunit exo70 family protein H4 [Source:NCBI gene (formerly Entrezgene);Acc:820109]	6.098	2.60841	0.000386804	0.00562031	yes	up	0.76	0.91	0.46	0.11	0.06	0.16	0.71	0.11
AT3G09870	AT3G09870	SAUR-like auxin-responsive protein family [Source:NCBI gene (formerly Entrezgene);Acc:820145]	42.475	5.40856	0.00148262	0.0164364	yes	up	1.13	1.74	2.45	0	0	0	1.77333	0
AT3G09922	IPS1	induced by phosphate starvation1 [Source:NCBI gene (formerly Entrezgene);Acc:820152]	25.382	4.66575	0.00294828	0.0278502	yes	up	1.55	3.01	1.61	0	0	0.21	2.05667	0.07
AT3G09940	MDHAR	monodehydroascorbate reductase [Source:NCBI gene (formerly Entrezgene);Acc:820155]	2.173	1.11937	1.47491e-05	0.000355882	yes	up	12.35	10.27	10.51	3.42	5.05	5.98	11.0433	4.81667
AT3G10120	AT3G10120	-	0.349	-1.52024	3.51194e-11	3.51445e-09	yes	down	11.71	11.05	17.03	38.63	34.34	37.37	13.2633	36.78
AT3G10420	SPD1	P-loop containing nucleoside triphosphate hydrolases superfamily protein [Source:NCBI gene (formerly Entrezgene);Acc:820206]	2.018	1.01287	6.49665e-10	5.09192e-08	yes	up	26.36	26.65	30.25	10.93	14.79	13.34	27.7533	13.02
AT3G10527	AT3G10527	-	0.018	-5.75775	0.00200446	0.0208792	yes	down	0	0	0	14.4	8.96	0.42	0	7.92667
AT3G11010	RLP34	receptor like protein 34 [Source:NCBI gene (formerly Entrezgene);Acc:820272]	3.355	1.7463	4.32576e-12	5.26991e-10	yes	up	11.57	12.93	8.3	3.18	3.7	2.32	10.9333	3.06667
AT3G11840	PUB24	E3 ubiquitin-protein ligase PUB24-like protein [Source:NCBI gene (formerly Entrezgene);Acc:820357]	2.337	1.2245	4.3864e-05	0.000899522	yes	up	11.55	17.66	11.52	3.86	6.2	6.53	13.5767	5.53
AT3G12320	AT3G12320	-	2.015	1.01083	5.16393e-06	0.000145238	yes	up	12.63	12.74	11.65	6.97	4.8	5.8	12.34	5.85667
AT3G12830	AT3G12830	SAUR-like auxin-responsive protein family [Source:NCBI gene (formerly Entrezgene);Acc:820465]	2.969	1.56988	5.74462e-05	0.00112661	yes	up	9.23	7.05	5.19	2.04	3.04	1.85	7.15667	2.31
AT3G12910	AT3G12910	NAC (No Apical Meristem) domain transcriptional regulator superfamily protein [Source:NCBI gene (formerly Entrezgene);Acc:820475]	20.368	4.34821	0.0015904	0.0174245	yes	up	0.54	1.05	1.22	0	0	0.13	0.936667	0.0433333
AT3G13061	AT3G13061	ncRNA [Source:NCBI gene (formerly Entrezgene);Acc:6241065]	0.153	-2.71299	1.33957e-13	2.09984e-11	yes	down	4.22	3.14	3.62	30.33	24.12	14.7	3.66	23.05
AT3G13080	ABCC3	multidrug resistance-associated protein 3 [Source:NCBI gene (formerly Entrezgene);Acc:820496]	2.483	1.31227	1.72179e-07	7.4653e-06	yes	up	23.22	35.88	17.18	10.5	9.59	8.96	25.4267	9.68333
AT3G13100	ABCC7	multidrug resistance-associated protein 7 [Source:NCBI gene (formerly Entrezgene);Acc:820498]	2.352	1.23382	0.00157202	0.0172822	yes	up	2.39	3.24	1.27	1.03	1.1	0.71	2.3	0.946667
AT3G13437	AT3G13437	transmembrane protein [Source:NCBI gene (formerly Entrezgene);Acc:5007997]	2.279	1.18831	0.00401497	0.0352249	yes	up	10.99	11.78	15	7.08	4.06	5.42	12.59	5.52
AT3G13600	AT3G13600	calmodulin-binding family protein [Source:NCBI gene (formerly Entrezgene);Acc:820562]	2.041	1.02915	0.000346887	0.00514274	yes	up	3.15	3.13	2.72	1.34	1.28	1.6	3	1.40667
AT3G13650	AT3G13650	Disease resistance-responsive (dirigent-like protein) family protein [Source:NCBI gene (formerly Entrezgene);Acc:820569]	2.965	1.56823	1.51713e-12	2.02428e-10	yes	up	17.19	16.45	18.5	4.7	6.47	5.64	17.38	5.60333
AT3G13784	CWINV5	cell wall invertase 5 [Source:NCBI gene (formerly Entrezgene);Acc:820590]	10.455	3.38607	6.49051e-06	0.000176353	yes	up	1.26	2.12	1.31	0	0.22	0.27	1.56333	0.163333
AT3G14200	AT3G14200	Chaperone DnaJ-domain superfamily protein [Source:NCBI gene (formerly Entrezgene);Acc:820637]	0.251	-1.9951	0.00322437	0.0297683	yes	down	11.18	8.64	7.09	45.15	9.41	47.84	8.97	34.1333
AT3G14210	ESM1	GDSL-like lipase/acylhydrolase superfamily protein [Source:NCBI gene (formerly Entrezgene);Acc:820639]	2.119	1.08367	5.24608e-09	3.28481e-07	yes	up	400.9	448.6	525.03	160.1	216.52	234.89	458.177	203.837
AT3G14280	AT3G14280	LL-diaminopimelate aminotransferase [Source:NCBI gene (formerly Entrezgene);Acc:820648]	2.586	1.37067	1.52859e-05	0.000365688	yes	up	19.23	20.63	29.04	5.91	8.56	11.25	22.9667	8.57333
AT3G15280	AT3G15280	-	0.143	-2.8037	0.00101949	0.0121494	yes	down	0.41	0.53	0.13	2.24	1.88	2.99	0.356667	2.37
AT3G15356	AT3G15356	Legume lectin family protein [Source:NCBI gene (formerly Entrezgene);Acc:820768]	6.292	2.65342	8.55863e-06	0.000223602	yes	up	133.85	96.13	95.21	6.82	28.78	13.53	108.397	16.3767
AT3G15440	AT3G15440	RING/U-box protein [Source:NCBI gene (formerly Entrezgene);Acc:820783]	0.197	-2.34651	0.00182885	0.0194384	yes	down	0.82	0.39	0.38	2.89	1.88	2.99	0.53	2.58667
AT3G15450	AT3G15450	aluminum induced protein with YGL and LRDR motifs [Source:NCBI gene (formerly Entrezgene);Acc:820784]	0.485	-1.04365	1.04113e-09	7.80763e-08	yes	down	1015.96	957.3	839.09	1429.52	2028.19	2089.82	937.45	1849.18
AT3G15500	NAC3	NAC domain containing protein 3 [Source:NCBI gene (formerly Entrezgene);Acc:820789]	0.291	-1.78119	1.70392e-09	1.21254e-07	yes	down	7.96	6.56	8.37	16.03	22.89	35.61	7.63	24.8433
AT3G15518	AT3G15518	-	8.796	3.13685	0.000151706	0.00258999	yes	up	10.09	15.68	7.02	0.33	0.25	3.09	10.93	1.22333
AT3G15780	AT3G15780	transmembrane protein [Source:NCBI gene (formerly Entrezgene);Acc:820821]	0.389	-1.36182	1.14379e-08	6.59104e-07	yes	down	19.58	27.1	17.34	44.36	58.6	57.27	21.34	53.41
AT3G16150	ASPGB1	N-terminal nucleophile aminohydrolases (Ntn hydrolases) superfamily protein [Source:NCBI gene (formerly Entrezgene);Acc:820860]	4.84	2.27511	4.43995e-09	2.85175e-07	yes	up	7.15	4.13	7.9	1	1.37	1.4	6.39333	1.25667
AT3G16330	AT3G16330	Avr9/Cf-9 rapidly elicited protein [Source:NCBI gene (formerly Entrezgene);Acc:820880]	3.573	1.83724	9.25583e-05	0.00168441	yes	up	3.05	5.35	3.09	0.89	1.04	1.14	3.83	1.02333
AT3G16360	AHP4	HPT phosphotransmitter 4 [Source:NCBI gene (formerly Entrezgene);Acc:820883]	2.787	1.47884	0.000440273	0.00618368	yes	up	18.49	29.66	10.24	9.46	5.77	4.91	19.4633	6.71333
AT3G16450	JAL33	Mannose-binding lectin superfamily protein [Source:NCBI gene (formerly Entrezgene);Acc:820893]	0.499	-1.00382	1.35825e-06	4.60614e-05	yes	down	158.92	133.78	178	217.88	338.28	350.21	156.9	302.123
AT3G16690	SWEET16	Nodulin MtN3 family protein [Source:NCBI gene (formerly Entrezgene);Acc:820921]	0.323	-1.63149	3.12509e-11	3.18419e-09	yes	down	10.01	9.49	10.57	25.13	24.19	39.96	10.0233	29.76
AT3G17690	CNGC19	cyclic nucleotide gated channel 19 [Source:NCBI gene (formerly Entrezgene);Acc:821036]	6.742	2.75328	3.22132e-05	0.000687705	yes	up	0.86	3.11	1.03	0.34	0.25	0.11	1.66667	0.233333
AT3G17790	PAP17	purple acid phosphatase 17 [Source:NCBI gene (formerly Entrezgene);Acc:821047]	3.468	1.79401	1.45726e-09	1.05715e-07	yes	up	14.82	26.9	13.35	4.87	5.31	4.93	18.3567	5.03667
AT3G18000	XPL1	S-adenosyl-L-methionine-dependent methyltransferases superfamily protein [Source:NCBI gene (formerly Entrezgene);Acc:821324]	3.096	1.63049	3.71568e-20	1.8509e-17	yes	up	94.58	78.71	72.87	30.33	20.33	24.71	82.0533	25.1233
AT3G18250	AT3G18250	Putative membrane lipoprotein [Source:NCBI gene (formerly Entrezgene);Acc:821353]	3.536	1.82215	4.39466e-10	3.54355e-08	yes	up	64.46	70.59	55.55	18.37	18.5	19.54	63.5333	18.8033
AT3G18773	AT3G18773	RING/U-box superfamily protein [Source:NCBI gene (formerly Entrezgene);Acc:821409]	0.495	-1.01377	0.000246205	0.00386332	yes	down	5.2	6.34	9.43	15.11	14.26	11.04	6.99	13.47
AT3G19550	AT3G19550	glutamate racemase [Source:NCBI gene (formerly Entrezgene);Acc:821491]	12.239	3.61345	0.00209241	0.0216145	yes	up	0.95	2.91	0.86	0.1	0.31	0	1.57333	0.136667
AT3G19615	AT3G19615	beta-1,4-xylosidase [Source:NCBI gene (formerly Entrezgene);Acc:5008014]	11.755	3.55521	0.00285364	0.0271508	yes	up	12.51	13.15	1.25	0	1.98	0.35	8.97	0.776667
AT3G19850	AT3G19850	Phototropic-responsive NPH3 family protein [Source:NCBI gene (formerly Entrezgene);Acc:821522]	0.498	-1.00579	0.00128997	0.014821	yes	down	18.72	15.31	33.75	50.38	49.91	28.73	22.5933	43.0067
AT3G20300	AT3G20300	extracellular ligand-gated ion channel protein (DUF3537) [Source:NCBI gene (formerly Entrezgene);Acc:821574]	0.487	-1.03919	1.81405e-06	5.89329e-05	yes	down	10.01	15.81	13.73	30.26	25.34	21.58	13.1833	25.7267
AT3G20380	AT3G20380	TRAF-like family protein [Source:NCBI gene (formerly Entrezgene);Acc:821583]	0.395	-1.33905	0.00141096	0.015814	yes	down	1.98	1.42	2.29	2.66	4.81	6.18	1.89667	4.55
AT3G20470	GRP5	glycine-rich protein 5 [Source:NCBI gene (formerly Entrezgene);Acc:3768804]	2.937	1.55424	2.62542e-05	0.000582111	yes	up	33.91	20.17	21.98	4.23	11.95	8.49	25.3533	8.22333
AT3G20600	NDR1	Late embryosis abundant (LEA) hydroxyproline-rich glycoprotein family [Source:NCBI gene (formerly Entrezgene);Acc:821607]	3.333	1.73664	2.47503e-12	3.15229e-10	yes	up	23.64	20.12	15.27	6.01	5.45	5.46	19.6767	5.64
AT3G21090	ABCG15	ABC-2 type transporter family protein [Source:NCBI gene (formerly Entrezgene);Acc:821661]	0.493	-1.02097	0.00159157	0.0174287	yes	down	2.76	2.78	1.29	4.43	4.19	4.47	2.27667	4.36333
AT3G21670	AT3G21670	Major facilitator superfamily protein [Source:NCBI gene (formerly Entrezgene);Acc:821721]	0.403	-1.30997	2.5507e-06	7.94119e-05	yes	down	9.25	7.21	7.28	15.6	13.18	26.83	7.91333	18.5367
AT3G21781	AT3G21781	ncRNA [Source:NCBI gene (formerly Entrezgene);Acc:28719298]	2.127	1.08912	0.00483549	0.0403395	yes	up	4.65	2.92	2.64	1.15	1.62	1.77	3.40333	1.51333
AT3G21950	AT3G21950	S-adenosyl-L-methionine-dependent methyltransferases superfamily protein [Source:NCBI gene (formerly Entrezgene);Acc:821753]	2.238	1.16218	1.59655e-06	5.27073e-05	yes	up	7.47	8.78	8.06	2.84	3.9	3.63	8.10333	3.45667
AT3G22231	PCC1	pathogen and circadian controlled 1 [Source:NCBI gene (formerly Entrezgene);Acc:821788]	5.737	2.52018	0.000653815	0.00846184	yes	up	127.16	124.97	84.07	17.59	4.85	33.89	112.067	18.7767
AT3G22235	AT3G22235	cysteine-rich TM module stress tolerance protein [Source:NCBI gene (formerly Entrezgene);Acc:821791]	8.607	3.10544	5.42089e-07	2.04227e-05	yes	up	311.62	242.63	135.37	14.43	14.31	45.23	229.873	24.6567
AT3G22240	AT3G22240	cysteine-rich/transmembrane domain PCC1-like protein [Source:NCBI gene (formerly Entrezgene);Acc:821794]	0.221	-2.17656	5.29944e-08	2.61082e-06	yes	down	24.26	23.11	15.76	36.61	104.8	126.3	21.0433	89.2367
AT3G22550	AT3G22550	NAD(P)H-quinone oxidoreductase subunit, putative (DUF581) [Source:NCBI gene (formerly Entrezgene);Acc:821826]	2.457	1.29718	5.95453e-07	2.20988e-05	yes	up	11.96	12.57	7.82	3.56	4.08	4.83	10.7833	4.15667
AT3G22640	PAP85	cupin family protein [Source:NCBI gene (formerly Entrezgene);Acc:821835]	0.001	-9.46775	0.000369204	0.00540214	yes	down	0	0	0	1.45	0.13	13.5	0	5.02667
AT3G22840	ELIP1	Chlorophyll A-B binding family protein [Source:NCBI gene (formerly Entrezgene);Acc:821855]	4.125	2.04436	0.00623161	0.0483516	yes	up	3.52	5.38	0.96	1.21	0.33	0.74	3.28667	0.76
AT3G22910	AT3G22910	ATPase E1-E2 type family protein / haloacid dehalogenase-like hydrolase family protein [Source:NCBI gene (formerly Entrezgene);Acc:821863]	5.994	2.5836	2.02612e-06	6.47897e-05	yes	up	2.34	2.09	0.8	0.31	0.36	0.15	1.74333	0.273333
AT3G22961	AT3G22961	Paired amphipathic helix (PAH2) superfamily protein [Source:NCBI gene (formerly Entrezgene);Acc:6241387]	0.222	-2.17389	2.98764e-06	9.05014e-05	yes	down	1.39	2.28	1.23	9.48	7.62	4.14	1.63333	7.08
AT3G23010	RLP36	receptor like protein 36 [Source:NCBI gene (formerly Entrezgene);Acc:821875]	4.242	2.0846	3.053e-10	2.53467e-08	yes	up	4.78	5.24	2.96	0.85	1.04	1.01	4.32667	0.966667
AT3G23110	RLP37	receptor like protein 37 [Source:NCBI gene (formerly Entrezgene);Acc:821886]	6.295	2.65419	3.3026e-18	1.13894e-15	yes	up	5.35	7.74	4.81	0.79	0.94	0.96	5.96667	0.896667
AT3G23120	RLP38	receptor like protein 38 [Source:NCBI gene (formerly Entrezgene);Acc:821887]	36.143	5.17566	6.80563e-12	7.82334e-10	yes	up	2.57	5.24	1.48	0.16	0	0.08	3.09667	0.08
AT3G23230	TDR1	Integrase-type DNA-binding superfamily protein [Source:NCBI gene (formerly Entrezgene);Acc:821901]	17.234	4.1072	3.7384e-07	1.47795e-05	yes	up	4.42	4.17	3.91	0	0.49	0.22	4.16667	0.236667
AT3G23250	MYB15	myb domain protein 15 [Source:NCBI gene (formerly Entrezgene);Acc:821904]	8.81	3.13915	2.3651e-09	1.63765e-07	yes	up	4.52	21.41	9.15	1.29	1.46	1.05	11.6933	1.26667
AT3G23510	AT3G23510	Cyclopropane-fatty-acyl-phospholipid synthase [Source:NCBI gene (formerly Entrezgene);Acc:821931]	0.471	-1.08671	0.00228367	0.0230485	yes	down	1.82	1.09	1.57	2.05	4.22	2.66	1.49333	2.97667
AT3G23550	AT3G23550	MATE efflux family protein [Source:NCBI gene (formerly Entrezgene);Acc:821934]	2.483	1.3123	0.00343089	0.0312757	yes	up	17.4	5.36	10.52	2.33	4.34	5.98	11.0933	4.21667
AT3G23880	AT3G23880	F-box and associated interaction domains-containing protein [Source:NCBI gene (formerly Entrezgene);Acc:821971]	0.425	-1.23402	3.4165e-08	1.76056e-06	yes	down	13.33	13.7	19.35	30.09	41.47	32.57	15.46	34.71
AT3G24420	AT3G24420	alpha/beta-Hydrolases superfamily protein [Source:NCBI gene (formerly Entrezgene);Acc:822032]	0.452	-1.14662	0.000101324	0.0018214	yes	down	3.22	4.6	5.9	11.75	8.03	9.19	4.57333	9.65667
AT3G24460	AT3G24460	Serinc-domain containing serine and sphingolipid biosynthesis protein [Source:NCBI gene (formerly Entrezgene);Acc:822036]	0.362	-1.46396	7.95001e-06	0.00021015	yes	down	2.81	1.61	1.41	6.01	3.68	4.93	1.94333	4.87333
AT3G24463	AT3G24463	nuclear transport factor 2 family protein [Source:NCBI gene (formerly Entrezgene);Acc:28719312]	0.171	-2.54861	0.00212225	0.0218022	yes	down	0.48	0	0.38	2.1	1.36	1.36	0.286667	1.60667
AT3G24715	AT3G24715	kinase superfamily with octicosapeptide/Phox/Bem1p domain-containing protein [Source:NCBI gene (formerly Entrezgene);Acc:822069]	0.488	-1.03425	0.00017191	0.00287792	yes	down	1.66	1.91	2.2	5.17	3.07	2.81	1.92333	3.68333
AT3G25190	AT3G25190	Vacuolar iron transporter (VIT) family protein [Source:NCBI gene (formerly Entrezgene);Acc:822112]	0.442	-1.17825	0.000784114	0.00980842	yes	down	34.1	27.4	10.79	50.56	61.85	43.43	24.0967	51.9467
AT3G25250	AGC2-1	AGC (cAMP-dependent, cGMP-dependent and protein kinase C) kinase family protein [Source:NCBI gene (formerly Entrezgene);Acc:822119]	2.268	1.18146	4.50157e-05	0.000917339	yes	up	6.54	6.46	5.03	2.73	1.82	2.98	6.01	2.51
AT3G25610	AT3G25610	ATPase E1-E2 type family protein / haloacid dehalogenase-like hydrolase family protein [Source:NCBI gene (formerly Entrezgene);Acc:822148]	2.646	1.40376	1.01043e-08	5.85268e-07	yes	up	12.77	15.8	9.81	3.39	5.16	5.13	12.7933	4.56
AT3G25760	AOC1	allene oxide cyclase 1 [Source:NCBI gene (formerly Entrezgene);Acc:822167]	0.197	-2.34661	0.00443497	0.037901	yes	down	48.78	31.53	58.73	60.69	149.2	462.72	46.3467	224.203
AT3G25780	AOC3	allene oxide cyclase 3 [Source:NCBI gene (formerly Entrezgene);Acc:822169]	2.315	1.21085	1.643e-05	0.000390143	yes	up	12.53	21.19	12.68	5.24	6.15	7.64	15.4667	6.34333
AT3G25790	AT3G25790	myb-like transcription factor family protein [Source:NCBI gene (formerly Entrezgene);Acc:822170]	0.23	-2.11773	1.1e-05	0.000278617	yes	down	1.06	0.56	1.5	2.55	4.81	5.38	1.04	4.24667
AT3G25820	TPS-CIN	terpene synthase-like sequence-1,8-cineole [Source:NCBI gene (formerly Entrezgene);Acc:822177]	0.303	-1.72162	2.09972e-12	2.73648e-10	yes	down	52.99	35.53	53.24	111.55	165.38	175.12	47.2533	150.683
AT3G25882	NIMIN-2	NIM1-interacting 2 [Source:NCBI gene (formerly Entrezgene);Acc:822184]	4.415	2.14227	9.45346e-05	0.00171586	yes	up	7.43	17.62	6.34	2.11	1.55	3.2	10.4633	2.28667
AT3G26200	CYP71B22	cytochrome P450, family 71, subfamily B, polypeptide 22 [Source:NCBI gene (formerly Entrezgene);Acc:822221]	2.771	1.47027	2.81987e-15	6.32102e-13	yes	up	13.84	11.46	13.84	4.65	4.26	4.48	13.0467	4.46333
AT3G26830	PAD3	Cytochrome P450 superfamily protein [Source:NCBI gene (formerly Entrezgene);Acc:822298]	35.679	5.15701	8.46301e-10	6.52117e-08	yes	up	30.42	105.84	18.47	0.76	1.86	1.5	51.5767	1.37333
AT3G26840	PES2	Esterase/lipase/thioesterase family protein [Source:NCBI gene (formerly Entrezgene);Acc:822299]	2.355	1.23585	9.29405e-06	0.00024072	yes	up	7.41	5.6	6.33	1.84	2.55	3.34	6.44667	2.57667
AT3G26960	AT3G26960	Pollen Ole e 1 allergen and extensin family protein [Source:NCBI gene (formerly Entrezgene);Acc:822314]	2.024	1.01738	0.00508491	0.0417216	yes	up	3.53	3.86	3.73	1.64	1.31	2.27	3.70667	1.74
AT3G27150	AT3G27150	Galactose oxidase/kelch repeat superfamily protein [Source:NCBI gene (formerly Entrezgene);Acc:822334]	2.719	1.44328	3.83893e-10	3.12922e-08	yes	up	7.86	7.87	8.91	2.64	3.3	2.68	8.21333	2.87333
AT3G27170	CLC-B	chloride channel B [Source:NCBI gene (formerly Entrezgene);Acc:822336]	2.666	1.41481	2.28649e-08	1.24102e-06	yes	up	7.44	6.16	10.38	3.27	2.73	2.49	7.99333	2.83
AT3G27690	LHCB2.3	photosystem II light harvesting complex protein 2.3 [Source:NCBI gene (formerly Entrezgene);Acc:822391]	2.083	1.05876	1.58838e-07	6.96772e-06	yes	up	1086.74	1059.48	1331.28	384.14	598.97	608.72	1159.17	530.61
AT3G28007	SWEET4	Nodulin MtN3 family protein [Source:NCBI gene (formerly Entrezgene);Acc:822424]	0.289	-1.79241	0.000584638	0.0077259	yes	down	2.57	5.38	1.7	4.71	10.72	16.38	3.21667	10.6033
AT3G28070	UMAMIT46	nodulin MtN21 /EamA-like transporter family protein [Source:NCBI gene (formerly Entrezgene);Acc:822431]	2.263	1.17839	0.000290984	0.00440723	yes	up	9.03	14.53	20.97	7.19	5.38	6.28	14.8433	6.28333
AT3G28210	PMZ	zinc finger (AN1-like) family protein [Source:NCBI gene (formerly Entrezgene);Acc:822447]	14.71	3.87874	3.37021e-14	6.14201e-12	yes	up	65.12	47.3	11.68	3.74	2.5	1.81	41.3667	2.68333
AT3G28220	AT3G28220	TRAF-like family protein [Source:NCBI gene (formerly Entrezgene);Acc:822448]	0.109	-3.19404	4.91057e-08	2.4353e-06	yes	down	19.46	14.21	12.02	53.45	116.55	225.22	15.23	131.74
AT3G28270	AT3G28270	transmembrane protein, putative (DUF677) [Source:NCBI gene (formerly Entrezgene);Acc:822453]	0.12	-3.05451	8.49649e-05	0.00156241	yes	down	2.44	4.92	1.04	12.31	15.13	36.58	2.8	21.34
AT3G28290	AT14A	transmembrane protein, putative (DUF677) [Source:NCBI gene (formerly Entrezgene);Acc:822457]	0.145	-2.78898	9.56802e-06	0.00024596	yes	down	5.02	4.82	5.14	12.47	26.24	59.41	4.99333	32.7067
AT3G28300	AT14A	transmembrane protein, putative (DUF677) [Source:NCBI gene (formerly Entrezgene);Acc:822457]	0.145	-2.78898	9.56802e-06	0.00024596	yes	down	5.02	4.82	5.14	12.47	26.24	59.41	4.99333	32.7067
AT3G28340	GATL10	galacturonosyltransferase-like 10 [Source:NCBI gene (formerly Entrezgene);Acc:822462]	3.865	1.95048	4.20569e-06	0.000122435	yes	up	2.8	4.52	3.46	0.51	1.15	1	3.59333	0.886667
AT3G28345	ABCB15	ABC transporter family protein [Source:NCBI gene (formerly Entrezgene);Acc:822463]	0.35	-1.51528	4.28226e-14	7.49932e-12	yes	down	6.53	5.74	4.04	13.43	15.94	14.56	5.43667	14.6433
AT3G28580	AT3G28580	P-loop containing nucleoside triphosphate hydrolases superfamily protein [Source:NCBI gene (formerly Entrezgene);Acc:822488]	7.107	2.82926	3.56231e-07	1.42391e-05	yes	up	3.55	12.38	2.95	0.9	0.82	0.81	6.29333	0.843333
AT3G28740	CYP81D11	Cytochrome P450 superfamily protein [Source:NCBI gene (formerly Entrezgene);Acc:822506]	0.356	-1.49161	6.06865e-06	0.000167082	yes	down	52.24	28.19	21.54	91.2	60.54	118.06	33.99	89.9333
AT3G28770	AT3G28770	transmembrane protein, putative (DUF1216) [Source:NCBI gene (formerly Entrezgene);Acc:822509]	0.24	-2.05595	8.8424e-07	3.14122e-05	yes	down	0.77	0.35	0.41	4.7	6.04	3.44	0.51	4.72667
AT3G28930	AIG2	AIG2-like (avirulence induced family protein [Source:NCBI gene (formerly Entrezgene);Acc:822529]	3.141	1.65135	6.3342e-19	2.53549e-16	yes	up	44.25	47.06	35.67	13.93	12.04	12.79	42.3267	12.92
AT3G29000	AT3G29000	Calcium-binding EF-hand family protein [Source:NCBI gene (formerly Entrezgene);Acc:822540]	23.257	4.53957	1.02555e-16	2.90997e-14	yes	up	12.34	10.81	10.11	0	0.63	0.75	11.0867	0.46
AT3G29370	P1R3	-	0.471	-1.08544	0.00586174	0.0462151	yes	down	4.52	6.21	7.3	7.31	12.25	17.34	6.01	12.3
AT3G29410	AT3G29410	Terpenoid cyclases/Protein prenyltransferases superfamily protein [Source:NCBI gene (formerly Entrezgene);Acc:822602]	3.423	1.77542	0.000448603	0.00628886	yes	up	5.91	3.2	6.32	0.5	1.4	2.35	5.14333	1.41667
AT3G29670	PMAT2	HXXXD-type acyl-transferase family protein [Source:NCBI gene (formerly Entrezgene);Acc:822645]	0.493	-1.01977	6.00921e-05	0.00116813	yes	down	11.63	13.76	19.21	33.64	31.49	20.9	14.8667	28.6767
AT3G29780	RALFL27	ralf-like 27 [Source:NCBI gene (formerly Entrezgene);Acc:822684]	0.3	-1.73462	0.00434634	0.037409	yes	down	1.45	1.58	1.16	2.99	5.06	5.56	1.39667	4.53667
AT3G30260	AGL79	AGAMOUS-like 79 [Source:NCBI gene (formerly Entrezgene);Acc:822726]	14.117	3.8194	0.000298866	0.00451194	yes	up	1	0.8	1.62	0	0.06	0.17	1.14	0.0766667
AT3G43190	SUS4	sucrose synthase 4 [Source:NCBI gene (formerly Entrezgene);Acc:823393]	3.356	1.74694	3.04698e-10	2.53467e-08	yes	up	7.42	6.45	6.29	1.22	2.39	1.97	6.72	1.86
AT3G43250	AT3G43250	coiled-coil protein (DUF572) [Source:NCBI gene (formerly Entrezgene);Acc:823400]	51.116	5.67571	0.00127649	0.0146888	yes	up	0.25	1.61	0.55	0	0	0	0.803333	0
AT3G43850	AT3G43850	-	0.214	-2.2239	0.000282338	0.00429951	yes	down	1.15	0.88	1.29	7.22	5.55	1.57	1.10667	4.78
AT3G44290	NAC060	NAC domain containing protein 60 [Source:NCBI gene (formerly Entrezgene);Acc:823554]	0.169	-2.5665	4.78204e-05	0.000963818	yes	down	0.44	0.4	0.2	1.12	2.12	2.74	0.346667	1.99333
AT3G44326	AT3G44326	F-box family protein [Source:NCBI gene (formerly Entrezgene);Acc:3769632]	0.426	-1.23192	0.00150303	0.0166462	yes	down	3.41	2.22	3.64	4.02	8.71	7.98	3.09	6.90333
AT3G45300	IVD	isovaleryl-CoA-dehydrogenase [Source:NCBI gene (formerly Entrezgene);Acc:823668]	0.347	-1.52565	1.39734e-16	3.91535e-14	yes	down	34.22	30.24	33.08	114.5	77.57	73.78	32.5133	88.6167
AT3G45410	AT3G45410	Concanavalin A-like lectin protein kinase family protein [Source:NCBI gene (formerly Entrezgene);Acc:823679]	0.499	-1.00374	2.16592e-05	0.000494649	yes	down	2.1	1.89	1.69	3.3	3.84	3.63	1.89333	3.59
AT3G45660	AT3G45660	Major facilitator superfamily protein [Source:NCBI gene (formerly Entrezgene);Acc:823708]	5.447	2.44559	1.39098e-05	0.000339654	yes	up	1.26	2.29	2.33	0.31	0.23	0.58	1.96	0.373333
AT3G46080	AT3G46080	C2H2-type zinc finger family protein [Source:NCBI gene (formerly Entrezgene);Acc:823751]	13.477	3.75241	4.24277e-09	2.75669e-07	yes	up	14.07	12.39	4.24	1.24	0.62	0.33	10.2333	0.73
AT3G46090	ZAT7	C2H2 and C2HC zinc fingers superfamily protein [Source:NCBI gene (formerly Entrezgene);Acc:823752]	5.833	2.54414	0.00023637	0.00374715	yes	up	1.71	2.77	2.39	0.55	0.43	0.16	2.29	0.38
AT3G46110	AT3G46110	UPSTREAM OF FLC-like protein (DUF966) [Source:NCBI gene (formerly Entrezgene);Acc:823754]	3.435	1.7804	2.03153e-09	1.42718e-07	yes	up	8.59	9.03	5.66	2.41	1.84	2.18	7.76	2.14333
AT3G46540	AT3G46540	ENTH/VHS family protein [Source:NCBI gene (formerly Entrezgene);Acc:823807]	2.015	1.01102	4.595e-07	1.76675e-05	yes	up	32.73	44.2	35.77	19.82	17.55	14.28	37.5667	17.2167
AT3G46700	AT3G46700	UDP-Glycosyltransferase superfamily protein [Source:NCBI gene (formerly Entrezgene);Acc:823823]	0.416	-1.26566	6.37677e-07	2.34486e-05	yes	down	6.67	6.43	8	11.03	17.7	19.32	7.03333	16.0167
AT3G47340	ASN1	glutamine-dependent asparagine synthase 1 [Source:NCBI gene (formerly Entrezgene);Acc:823888]	0.221	-2.17537	1.19763e-100	2.6846e-96	yes	down	186.6	198.94	189.53	762.23	806.83	863.68	191.69	810.913
AT3G47380	AT3G47380	Plant invertase/pectin methylesterase inhibitor superfamily protein [Source:NCBI gene (formerly Entrezgene);Acc:823892]	2.768	1.46866	2.56394e-06	7.97132e-05	yes	up	12.45	9.39	10.65	3.06	5.02	3.18	10.83	3.75333
AT3G47420	G3Pp1	putative glycerol-3-phosphate transporter 1 [Source:NCBI gene (formerly Entrezgene);Acc:823896]	2.288	1.19399	1.08346e-09	8.06874e-08	yes	up	11.13	14.63	13.28	5.35	4.86	5.93	13.0133	5.38
AT3G47790	ABCA8	ABC2 homolog 7 [Source:NCBI gene (formerly Entrezgene);Acc:823933]	0.479	-1.06181	9.38286e-06	0.000242125	yes	down	2.37	2.39	2.98	4.31	5.28	5.98	2.58	5.19
AT3G48360	BT2	BTB and TAZ domain protein 2 [Source:NCBI gene (formerly Entrezgene);Acc:823994]	0.218	-2.19504	8.38737e-15	1.74085e-12	yes	down	33.96	25.65	44.58	91.98	180.51	179.21	34.73	150.567
AT3G48390	AT3G48390	MA3 domain-containing protein [Source:NCBI gene (formerly Entrezgene);Acc:823997]	0.495	-1.01576	1.47534e-07	6.49728e-06	yes	down	4.78	5.4	5.65	11.39	10.51	8.45	5.27667	10.1167
AT3G48450	AT3G48450	RPM1-interacting protein 4 (RIN4) family protein [Source:NCBI gene (formerly Entrezgene);Acc:824004]	2.188	1.12969	0.00439746	0.0376908	yes	up	12	21.15	10.63	3.53	7.15	8.63	14.5933	6.43667
AT3G48630	AT3G48630	-	24.939	4.64034	1.25591e-05	0.000313503	yes	up	3.36	4.22	2.09	0	0.26	0.12	3.22333	0.126667
AT3G49570	LSU3	response to low sulfur 3 [Source:NCBI gene (formerly Entrezgene);Acc:824119]	2.474	1.30679	1.2061e-05	0.000302078	yes	up	25.09	26.01	15.57	7.35	8.08	10.52	22.2233	8.65
AT3G50310	MAPKKK20	mitogen-activated protein kinase kinase kinase 20 [Source:NCBI gene (formerly Entrezgene);Acc:824193]	0.289	-1.79033	0.0037618	0.0336222	yes	down	0.46	0.34	0.58	2.39	1.01	1.15	0.46	1.51667
AT3G50460	HR2	homolog of RPW8 2 [Source:NCBI gene (formerly Entrezgene);Acc:824210]	0.041	-4.59889	0.00602911	0.0472103	yes	down	0.09	0	0	0.25	1.2	0.67	0.03	0.706667
AT3G50470	HR3	homolog of RPW8 3 [Source:NCBI gene (formerly Entrezgene);Acc:824211]	2.167	1.11599	0.000800593	0.0099867	yes	up	5.66	4.67	4.14	2.26	2.26	1.85	4.82333	2.12333
AT3G50480	HR4	homolog of RPW8 4 [Source:NCBI gene (formerly Entrezgene);Acc:824212]	2.828	1.49999	4.02062e-27	3.46639e-24	yes	up	69.23	63.18	67.29	21.03	24.75	21.78	66.5667	22.52
AT3G50760	GATL2	galacturonosyltransferase-like 2 [Source:NCBI gene (formerly Entrezgene);Acc:824240]	2.941	1.55642	8.07651e-05	0.00149622	yes	up	4.83	10.53	6.28	2.03	1.73	3.23	7.21333	2.33
AT3G50800	AT3G50800	-	3.044	1.60586	8.28506e-09	4.87449e-07	yes	up	13.13	10.78	14.22	4.43	3.47	4.08	12.71	3.99333
AT3G50900	AT3G50900	-	2.35	1.23257	5.8843e-07	2.18744e-05	yes	up	12.43	11.06	12.13	4.47	5.64	4.41	11.8733	4.84
AT3G50930	BCS1	cytochrome BC1 synthesi [Source:NCBI gene (formerly Entrezgene);Acc:824257]	5.212	2.38175	1.44396e-14	2.88998e-12	yes	up	9.61	21.53	17.13	2.61	2.58	3.59	16.09	2.92667
AT3G51330	AT3G51330	Eukaryotic aspartyl protease family protein [Source:NCBI gene (formerly Entrezgene);Acc:824296]	0.479	-1.06133	2.94946e-07	1.21312e-05	yes	down	9.68	7.31	12.08	17.72	19.46	17.19	9.69	18.1233
AT3G51400	AT3G51400	-	0.297	-1.75122	1.6665e-06	5.46943e-05	yes	down	3.52	4.69	8.05	23.11	17.19	12.27	5.42	17.5233
AT3G51680	SDR2	NAD(P)-binding Rossmann-fold superfamily protein [Source:NCBI gene (formerly Entrezgene);Acc:824331]	10.42	3.38124	0.000466041	0.00646059	yes	up	1.61	1.22	1.66	0	0.07	0.33	1.49667	0.133333
AT3G51810	EM1	Stress induced protein [Source:NCBI gene (formerly Entrezgene);Acc:824344]	0.018	-5.816	0.000439405	0.00617536	yes	down	0.09	0	0	0.26	0.77	4.13	0.03	1.72
AT3G51860	CAX3	cation exchanger 3 [Source:NCBI gene (formerly Entrezgene);Acc:824349]	2.481	1.31072	2.84708e-07	1.17533e-05	yes	up	14.58	13.4	12.56	3.46	5.46	6.54	13.5133	5.15333
AT3G51910	HSFA7A	heat shock transcription factor A7A [Source:NCBI gene (formerly Entrezgene);Acc:824354]	0.282	-1.82617	1.6247e-07	7.09925e-06	yes	down	7.93	4.3	8.03	32.61	14.48	21.57	6.75333	22.8867
AT3G52310		-	0.104	-3.25845	2.89158e-05	0.000628739	yes	down	0	0.16	0.29	2.08	0.92	1.11	0.15	1.37
AT3G52370	FLA15	FASCICLIN-like arabinogalactan protein 15 [Source:NCBI gene (formerly Entrezgene);Acc:824402]	2.122	1.08561	2.63363e-06	8.13162e-05	yes	up	13.62	14.68	19.2	5.59	7.96	7.69	15.8333	7.08
AT3G52520	AT3G52520	-	2.144	1.10056	0.00158537	0.0173778	yes	up	4.91	4	6.94	2.53	2.07	2.44	5.28333	2.34667
AT3G53400	AT3G53400	peptide upstream protein [Source:NCBI gene (formerly Entrezgene);Acc:824508]	2.462	1.29968	1.70747e-16	4.66763e-14	yes	up	23.73	19.73	22.51	9.17	8.56	7.56	21.99	8.43
AT3G53650	AT3G53650	Histone superfamily protein [Source:NCBI gene (formerly Entrezgene);Acc:28719403]	2.871	1.52156	0.00444303	0.0379554	yes	up	6.9	8.21	4.2	1.03	3.78	1.7	6.43667	2.17
AT3G53960	AT3G53960	Major facilitator superfamily protein [Source:NCBI gene (formerly Entrezgene);Acc:824563]	0.41	-1.28663	2.29724e-08	1.24384e-06	yes	down	10.84	12.07	13.08	19.48	28.92	34.65	11.9967	27.6833
AT3G54040	AT3G54040	PAR1 protein [Source:NCBI gene (formerly Entrezgene);Acc:824571]	0.376	-1.41176	5.40896e-06	0.00015137	yes	down	35.94	24.91	52.49	62.2	115.33	112.16	37.78	96.5633
AT3G54150	AT3G54150	S-adenosyl-L-methionine-dependent methyltransferases superfamily protein [Source:NCBI gene (formerly Entrezgene);Acc:824582]	4.258	2.09014	7.71069e-07	2.77882e-05	yes	up	13.29	32.74	9.66	3.14	4.33	2.81	18.5633	3.42667
AT3G54990	SMZ	Integrase-type DNA-binding superfamily protein [Source:NCBI gene (formerly Entrezgene);Acc:824664]	0.382	-1.38953	0.000670063	0.00863226	yes	down	2.79	2.18	1.14	5.53	4.53	5.32	2.03667	5.12667
AT3G55240	AT3G55240	Plant protein 1589 of unknown function [Source:NCBI gene (formerly Entrezgene);Acc:824690]	9.636	3.2684	1.38507e-17	4.2531e-15	yes	up	32.11	31.98	52.27	5.88	1.56	4.28	38.7867	3.90667
AT3G55710	AT3G55710	UDP-Glycosyltransferase superfamily protein [Source:NCBI gene (formerly Entrezgene);Acc:824737]	0.487	-1.03653	2.40294e-05	0.000538643	yes	down	5.71	6.79	7.97	16.98	12.67	10.25	6.82333	13.3
AT3G55840	AT3G55840	Hs1pro-1 protein [Source:NCBI gene (formerly Entrezgene);Acc:824750]	2.108	1.07597	0.00139455	0.0156772	yes	up	9.78	7.96	9.33	3.73	6.09	2.35	9.02333	4.05667
AT3G55950	CCR3	CRINKLY4 related 3 [Source:NCBI gene (formerly Entrezgene);Acc:824761]	2.178	1.12324	5.24708e-05	0.0010455	yes	up	4.96	6.02	4.19	2.92	2.02	1.66	5.05667	2.2
AT3G55970	JRG21	jasmonate-regulated 21 [Source:NCBI gene (formerly Entrezgene);Acc:824763]	0.144	-2.79481	0.000529281	0.00713003	yes	down	0.97	0.52	0.09	2.09	1.35	7.28	0.526667	3.57333
AT3G55980	SZF1	salt-inducible zinc finger 1 [Source:NCBI gene (formerly Entrezgene);Acc:824764]	2.051	1.03617	1.3096e-05	0.000325093	yes	up	50.39	59.58	62.95	20.27	37.65	24.01	57.64	27.31
AT3G56350	AT3G56350	Iron/manganese superoxide dismutase family protein [Source:NCBI gene (formerly Entrezgene);Acc:824802]	0.009	-6.73683	0.000179804	0.00299441	yes	down	0	0	0	0.43	0.19	4.23	0	1.61667
AT3G56400	WRKY70	WRKY DNA-binding protein 70 [Source:NCBI gene (formerly Entrezgene);Acc:824807]	2.206	1.14156	0.0026623	0.0257567	yes	up	37.76	56.48	57.57	8.88	30.33	26.15	50.6033	21.7867
AT3G56710	SIB1	sigma factor binding protein 1 [Source:NCBI gene (formerly Entrezgene);Acc:824838]	4.652	2.21778	2.34055e-11	2.41778e-09	yes	up	21.56	27.4	22.57	2.43	5.62	6.55	23.8433	4.86667
AT3G56970	bHLH38	basic helix-loop-helix (bHLH) DNA-binding superfamily protein [Source:NCBI gene (formerly Entrezgene);Acc:824864]	10.175	3.34701	5.0275e-06	0.000141935	yes	up	16.76	5.41	2.01	0.35	0.77	1.12	8.06	0.746667
AT3G56980	bHLH39	basic helix-loop-helix (bHLH) DNA-binding superfamily protein [Source:NCBI gene (formerly Entrezgene);Acc:824865]	3.803	1.92704	1.54774e-05	0.000369479	yes	up	15.42	8.27	5.34	1.95	3.39	1.92	9.67667	2.42
AT3G57260	BGL2	beta-1,3-glucanase 2 [Source:NCBI gene (formerly Entrezgene);Acc:824893]	21.759	4.44354	6.04777e-05	0.00117272	yes	up	6.77	58.68	8.41	0.33	1.86	0.98	24.62	1.05667
AT3G57460	AT3G57460	catalytic/ metal ion binding / metalloendopeptidase/ zinc ion binding protein [Source:NCBI gene (formerly Entrezgene);Acc:824913]	23.201	4.53614	2.08298e-05	0.000479876	yes	up	1.22	2.66	0.54	0	0.09	0.08	1.47333	0.0566667
AT3G57520	SIP2	seed imbibition 2 [Source:NCBI gene (formerly Entrezgene);Acc:824919]	0.41	-1.28685	6.11776e-29	6.23344e-26	yes	down	77.89	68.91	73.43	165.68	185.45	156.27	73.41	169.133
AT3G57630	AT3G57630	exostosin family protein [Source:NCBI gene (formerly Entrezgene);Acc:824932]	2.139	1.09665	2.29905e-10	1.9975e-08	yes	up	9.47	10.82	9.84	3.99	4.78	4.97	10.0433	4.58
AT3G57640	AT3G57640	Protein kinase superfamily protein [Source:NCBI gene (formerly Entrezgene);Acc:824933]	2.97	1.57036	2.14424e-06	6.81777e-05	yes	up	4.69	3.72	3.62	1.32	1.14	1.39	4.01	1.28333
AT3G59010	PME61	pectin methylesterase 61 [Source:NCBI gene (formerly Entrezgene);Acc:825070]	2.075	1.05296	0.000542928	0.00726583	yes	up	2.71	3.24	3.93	1.37	1.55	1.6	3.29333	1.50667
AT3G59340	AT3G59340	solute carrier family 35 protein (DUF914) [Source:NCBI gene (formerly Entrezgene);Acc:825103]	0.375	-1.4161	0.000866962	0.0106487	yes	down	0.87	0.95	1.03	2.35	1.91	3.05	0.95	2.43667
AT3G59480	AT3G59480	pfkB-like carbohydrate kinase family protein [Source:NCBI gene (formerly Entrezgene);Acc:825117]	0.375	-1.41439	0.00135752	0.0154233	yes	down	4.68	2.83	2.02	4.44	11.48	8.13	3.17667	8.01667
AT3G59900	ARGOS	auxin-regulated involved in organ size [Source:NCBI gene (formerly Entrezgene);Acc:825160]	0.309	-1.69626	3.45186e-07	1.39418e-05	yes	down	3.6	4.9	3.8	9.01	16.82	12.4	4.1	12.7433
AT3G60120	BGLU27	beta glucosidase 27 [Source:NCBI gene (formerly Entrezgene);Acc:825182]	222.962	7.80065	1.9008e-05	0.0004443	yes	up	1.93	20.46	0.42	0.07	0	0.03	7.60333	0.0333333
AT3G60140	DIN2	Glycosyl hydrolase superfamily protein [Source:NCBI gene (formerly Entrezgene);Acc:825184]	4.276	2.09631	6.58156e-09	3.93419e-07	yes	up	71.05	44.73	31.04	6.01	15.68	10.55	48.94	10.7467
AT3G60540	AT3G60540	Preprotein translocase Sec, Sec61-beta subunit protein [Source:NCBI gene (formerly Entrezgene);Acc:825225]	7.907	2.98321	3.17006e-05	0.000678053	yes	up	4.6	2.95	4.56	0.39	0.55	0.65	4.03667	0.53
AT3G61060	PP2-A13	phloem protein 2-A13 [Source:NCBI gene (formerly Entrezgene);Acc:825278]	0.44	-1.1831	2.82186e-08	1.50249e-06	yes	down	36.06	44.9	54.88	118.73	98.9	77.21	45.28	98.28
AT3G61190	BAP1	BON association protein 1 [Source:NCBI gene (formerly Entrezgene);Acc:825291]	2.004	1.00291	0.00490628	0.0407783	yes	up	3.86	4.12	4.66	2.01	2.41	1.53	4.21333	1.98333
AT3G61280	AT3G61280	O-glucosyltransferase rumi-like protein (DUF821) [Source:NCBI gene (formerly Entrezgene);Acc:825300]	3.032	1.60009	1.37284e-08	7.81054e-07	yes	up	6.48	11.61	8.22	2.68	2.94	2.6	8.77	2.74
AT3G61950	AT3G61950	basic helix-loop-helix (bHLH) DNA-binding superfamily protein [Source:NCBI gene (formerly Entrezgene);Acc:825368]	2.012	1.00865	0.000230234	0.00366792	yes	up	5.84	6.1	7.99	3.55	2.98	2.84	6.64333	3.12333
AT3G62070	AT3G62070	-	0.5	-1.00009	0.000933572	0.0113182	yes	down	10.09	16.54	23.83	34.5	33.39	29.37	16.82	32.42
AT3G62550	AT3G62550	Adenine nucleotide alpha hydrolases-like superfamily protein [Source:NCBI gene (formerly Entrezgene);Acc:825429]	0.478	-1.06398	1.79307e-07	7.74441e-06	yes	down	132.66	203.87	189.11	287.97	362.13	400.17	175.213	350.09
AT3G62760	ATGSTF13	Glutathione S-transferase family protein [Source:NCBI gene (formerly Entrezgene);Acc:825451]	2.558	1.35503	0.00223029	0.0226218	yes	up	4.07	4.75	4.26	2.32	1.27	1.32	4.36	1.63667
AT3G62950	AT3G62950	Thioredoxin superfamily protein [Source:NCBI gene (formerly Entrezgene);Acc:825470]	0.482	-1.05351	2.94004e-05	0.000635524	yes	down	11.4	10.16	16.67	24.44	28.28	23.83	12.7433	25.5167
AT4G00910	AT4G00910	aluminum activated malate transporter family protein [Source:NCBI gene (formerly Entrezgene);Acc:827985]	2.666	1.41489	5.86545e-07	2.18405e-05	yes	up	3.05	3.36	3.87	1.38	1.38	0.85	3.42667	1.20333
AT4G00970	CRK41	cysteine-rich RLK (RECEPTOR-like protein kinase) 41 [Source:NCBI gene (formerly Entrezgene);Acc:827936]	5.133	2.3597	9.88351e-11	9.15491e-09	yes	up	5.35	6.48	6.1	1.75	1	0.61	5.97667	1.12
AT4G01360	BPS3	BPS1-like protein [Source:NCBI gene (formerly Entrezgene);Acc:827971]	10.416	3.38076	0.00426291	0.0368663	yes	up	0.88	1	0.28	0.05	0.15	0	0.72	0.0666667
AT4G01390	AT4G01390	TRAF-like family protein [Source:NCBI gene (formerly Entrezgene);Acc:828075]	3.235	1.69362	1.25389e-07	5.63269e-06	yes	up	55.7	58.95	76.21	10.18	19.56	26.83	63.62	18.8567
AT4G01630	EXPA17	expansin A17 [Source:NCBI gene (formerly Entrezgene);Acc:827983]	20.671	4.36952	1.31615e-15	3.17234e-13	yes	up	15.54	8.13	11.71	0.14	0.38	1.1	11.7933	0.54
AT4G01680	MYB55	myb domain protein 55 [Source:NCBI gene (formerly Entrezgene);Acc:826853]	2.188	1.12932	0.00211124	0.0217485	yes	up	5.9	6.51	3.9	2.38	3.12	1.58	5.43667	2.36
AT4G01700	AT4G01700	Chitinase family protein [Source:NCBI gene (formerly Entrezgene);Acc:828131]	4.239	2.0838	2.09362e-11	2.20331e-09	yes	up	26.22	38.66	23.32	5.11	5.53	9.24	29.4	6.62667
AT4G02280	SUS3	sucrose synthase 3 [Source:NCBI gene (formerly Entrezgene);Acc:828081]	0.421	-1.24812	4.78555e-05	0.000963818	yes	down	3.27	4.18	1.88	5.61	7.32	7.99	3.11	6.97333
AT4G02290	GH9B13	glycosyl hydrolase 9B13 [Source:NCBI gene (formerly Entrezgene);Acc:828080]	2.307	1.20577	3.98449e-09	2.61925e-07	yes	up	76.2	61.24	57.57	20	27.6	32.3	65.0033	26.6333
AT4G02330	ATPMEPCRB	Plant invertase/pectin methylesterase inhibitor superfamily [Source:NCBI gene (formerly Entrezgene);Acc:828064]	3.617	1.85477	2.58392e-10	2.2192e-08	yes	up	10.5	9.98	12.3	2.81	3.97	1.82	10.9267	2.86667
AT4G02410	AT4G02410	Concanavalin A-like lectin protein kinase family protein [Source:NCBI gene (formerly Entrezgene);Acc:828032]	2.079	1.05587	3.82625e-07	1.49684e-05	yes	up	12.08	15.44	10.34	5.69	5.35	6.2	12.62	5.74667
AT4G02420	AT4G02420	Concanavalin A-like lectin protein kinase family protein [Source:NCBI gene (formerly Entrezgene);Acc:828035]	3.707	1.89017	1.83237e-08	1.02175e-06	yes	up	4.68	5.65	2.85	1.1	1.11	1.16	4.39333	1.12333
AT4G02520	GSTF2	glutathione S-transferase PHI 2 [Source:NCBI gene (formerly Entrezgene);Acc:827931]	3.488	1.80249	5.47182e-09	3.39768e-07	yes	up	196.2	350.12	210.33	39.95	76.68	89.53	252.217	68.72
AT4G02970	AT7SL-1	7SL RNA1 [Source:NCBI gene (formerly Entrezgene);Acc:828121]	4.297	2.10338	0.00466095	0.0393521	yes	up	3.98	2.14	1.86	0.32	1.05	0.42	2.66	0.596667
AT4G03400	DFL2	Auxin-responsive GH3 family protein [Source:NCBI gene (formerly Entrezgene);Acc:827938]	0.334	-1.58382	9.99369e-37	2.48909e-33	yes	down	39.06	35.65	44.98	116.92	115.74	108.55	39.8967	113.737
AT4G03420	AT4G03420	-	0.471	-1.08563	9.19884e-05	0.00167916	yes	down	14.57	10.41	9.55	17.46	19.1	32.69	11.51	23.0833
AT4G03450	AT4G03450	Ankyrin repeat family protein [Source:NCBI gene (formerly Entrezgene);Acc:827913]	35.707	5.15812	1.74519e-05	0.000411358	yes	up	0.96	0.61	0.73	0	0.03	0.03	0.766667	0.02
AT4G03510	RMA1	RING membrane-anchor 1 [Source:NCBI gene (formerly Entrezgene);Acc:825654]	0.442	-1.17949	1.06217e-14	2.18437e-12	yes	down	22.35	26.14	22.62	44.85	55.54	53.21	23.7033	51.2
AT4G04330	RbcX1	Chaperonin-like RbcX protein [Source:NCBI gene (formerly Entrezgene);Acc:825753]	0.46	-1.11955	1.16371e-08	6.68865e-07	yes	down	95.99	137.06	160.22	262.56	281.78	280.86	131.09	275.067
AT4G04490	CRK36	cysteine-rich RLK (RECEPTOR-like protein kinase) 36 [Source:NCBI gene (formerly Entrezgene);Acc:825779]	9.143	3.19272	0.000432635	0.00609551	yes	up	0.6	1.45	1.03	0.26	0.06	0	1.02667	0.106667
AT4G04540	CRK39	cysteine-rich RLK (RECEPTOR-like protein kinase) 39 [Source:NCBI gene (formerly Entrezgene);Acc:825785]	51.158	5.6769	0.000650676	0.00843096	yes	up	0.18	0.5	0.2	0	0	0	0.293333	0
AT4G04570	CRK40	cysteine-rich RLK (RECEPTOR-like protein kinase) 40 [Source:NCBI gene (formerly Entrezgene);Acc:825789]	2.556	1.35364	2.15426e-13	3.28502e-11	yes	up	36.89	34.23	34.28	14.59	14.76	9.67	35.1333	13.0067
AT4G04610	2023-04-01	APS reductase 1 [Source:NCBI gene (formerly Entrezgene);Acc:825793]	3.454	1.78836	3.33123e-13	4.84888e-11	yes	up	162.46	156.74	96.36	38.71	27.79	47.48	138.52	37.9933
AT4G04955	ALN	allantoinase [Source:NCBI gene (formerly Entrezgene);Acc:825836]	2.567	1.35983	3.35148e-07	1.35853e-05	yes	up	46.11	40.02	73.48	22.08	22.55	14.54	53.2033	19.7233
AT4G04990	AT4G04990	serine/arginine repetitive matrix-like protein (DUF761) [Source:NCBI gene (formerly Entrezgene);Acc:825841]	0.452	-1.14444	3.03363e-06	9.17703e-05	yes	down	5.74	6.81	9.29	13.86	15.19	16.59	7.28	15.2133
AT4G05020	NDB2	NAD(P)H dehydrogenase B2 [Source:NCBI gene (formerly Entrezgene);Acc:825844]	2.113	1.07921	1.3858e-05	0.000338757	yes	up	21.55	19.83	12.35	6.52	8.24	9.27	17.91	8.01
AT4G05110	ENT6	equilibrative nucleoside transporter 6 [Source:NCBI gene (formerly Entrezgene);Acc:825856]	2.147	1.10232	0.000243704	0.00383629	yes	up	4.09	3.28	3.34	1.75	1.49	1.61	3.57	1.61667
AT4G06410	AT4G06410	ncRNA [Source:NCBI gene (formerly Entrezgene);Acc:28719787]	0.425	-1.23585	0.00295936	0.027886	yes	down	2.69	2.57	1.57	6.77	4.59	4.04	2.27667	5.13333
AT4G07195	AT4G07195	ncRNA [Source:NCBI gene (formerly Entrezgene);Acc:28719890]	0.314	-1.67159	0.000526901	0.0071102	yes	down	5.26	1.99	3.31	9.37	11.41	12.35	3.52	11.0433
AT4G08040	ACS11	1-aminocyclopropane-1-carboxylate synthase 11 [Source:NCBI gene (formerly Entrezgene);Acc:826317]	4.205	2.07194	1.81135e-07	7.80831e-06	yes	up	5.62	6.35	6.04	1.41	2.05	0.62	6.00333	1.36
AT4G08170	AT4G08170	Inositol 1,3,4-trisphosphate 5/6-kinase family protein [Source:NCBI gene (formerly Entrezgene);Acc:826367]	0.463	-1.10996	0.00369892	0.0331979	yes	down	11.56	9.81	9.4	12.35	14.11	36.33	10.2567	20.93
AT4G08555	AT4G08555	-	3.439	1.78183	0.000205241	0.00334109	yes	up	14.51	12.04	7.75	2.93	4.86	1.99	11.4333	3.26
AT4G08770	Prx37	Peroxidase superfamily protein [Source:NCBI gene (formerly Entrezgene);Acc:826447]	7.231	2.85418	7.21706e-11	6.85499e-09	yes	up	14.98	25.72	10.63	1.02	2.77	2.96	17.11	2.25
AT4G08780	AT4G08780	Peroxidase superfamily protein [Source:NCBI gene (formerly Entrezgene);Acc:826448]	6.436	2.6861	1.29074e-12	1.73253e-10	yes	up	6.9	8.55	6	0.76	1.11	1.31	7.15	1.06
AT4G08870	ARGAH2	Arginase/deacetylase superfamily protein [Source:NCBI gene (formerly Entrezgene);Acc:826458]	0.479	-1.06162	0.00117376	0.0136813	yes	down	51.66	37.22	47.65	59.14	63.02	149.66	45.51	90.6067
AT4G08985	AT4G08985	ncRNA [Source:NCBI gene (formerly Entrezgene);Acc:28720030]	0.066	-3.93127	0.00336362	0.03075	yes	down	0	0.5	0	3.53	0.9	2.24	0.166667	2.22333
AT4G10310	HKT1	high-affinity K+ transporter 1 [Source:NCBI gene (formerly Entrezgene);Acc:826623]	0.247	-2.01854	4.77093e-05	0.000963818	yes	down	0.39	0.52	0.83	1.38	2.33	2.99	0.58	2.23333
AT4G10380	NIP5;1	NOD26-like intrinsic protein 5;1 [Source:NCBI gene (formerly Entrezgene);Acc:826630]	3.003	1.58618	2.14448e-08	1.17629e-06	yes	up	20.47	15.75	20.03	3.52	6.48	7.69	18.75	5.89667
AT4G11000	AT4G11000	Ankyrin repeat family protein [Source:NCBI gene (formerly Entrezgene);Acc:826701]	5.513	2.46281	9.78523e-12	1.10224e-09	yes	up	15.02	13.92	10.8	1.22	3.54	2.09	13.2467	2.28333
AT4G11230	AT4G11230	Riboflavin synthase-like superfamily protein [Source:NCBI gene (formerly Entrezgene);Acc:826725]	3.845	1.94299	0.00161215	0.0176111	yes	up	0.69	0.42	0.79	0.12	0.23	0.12	0.633333	0.156667
AT4G11280	ACS6	1-aminocyclopropane-1-carboxylic acid (acc) synthase 6 [Source:NCBI gene (formerly Entrezgene);Acc:826730]	2.541	1.34528	1.68594e-06	5.52514e-05	yes	up	19.04	37.64	20.77	8.69	9.21	11.1	25.8167	9.66667
AT4G11460	CRK30	cysteine-rich RLK (RECEPTOR-like protein kinase) 30 [Source:NCBI gene (formerly Entrezgene);Acc:826751]	6.119	2.61331	0.0027722	0.0265415	yes	up	2.06	0.61	1.89	0.57	0.06	0.06	1.52	0.23
AT4G11470	CRK31	cysteine-rich RLK (RECEPTOR-like protein kinase) 31 [Source:NCBI gene (formerly Entrezgene);Acc:826752]	8.171	3.03047	0.000505064	0.0068782	yes	up	0.65	0.81	0.53	0.11	0.14	0	0.663333	0.0833333
AT4G11480	CRK32	cysteine-rich RLK (RECEPTOR-like protein kinase) 32 [Source:NCBI gene (formerly Entrezgene);Acc:826753]	16.274	4.02447	2.96106e-06	8.99392e-05	yes	up	0.9	4.83	1.08	0.06	0.27	0.06	2.27	0.13
AT4G11521	AT4G11521	Receptor-like protein kinase-related family protein [Source:NCBI gene (formerly Entrezgene);Acc:7922527]	3.392	1.76228	0.000709041	0.00904603	yes	up	3.44	2.79	2.59	0.78	1.35	0.39	2.94	0.84
AT4G11890	ARCK1	Protein kinase superfamily protein [Source:NCBI gene (formerly Entrezgene);Acc:826796]	17.598	4.13733	2.45612e-09	1.69404e-07	yes	up	4.64	8.27	2.58	0.06	0.26	0.49	5.16333	0.27
AT4G11911	AT4G11911	STAY-GREEN-like protein [Source:NCBI gene (formerly Entrezgene);Acc:6240548]	9.193	3.20051	0.00123651	0.0143244	yes	up	2.44	1.2	1.32	0	0.33	0.23	1.65333	0.186667
AT4G12470	AZI1	azelaic acid induced 1 [Source:NCBI gene (formerly Entrezgene);Acc:826859]	3.343	1.74127	2.73634e-09	1.87005e-07	yes	up	25.48	30.54	30.82	9.23	10.76	5.08	28.9467	8.35667
AT4G12480	EARLI1	Bifunctional inhibitor/lipid-transfer protein/seed storage 2S albumin superfamily protein [Source:NCBI gene (formerly Entrezgene);Acc:826860]	7.197	2.84738	1.81544e-24	1.45339e-21	yes	up	66.41	43.24	48.69	9.45	6.99	4.66	52.78	7.03333
AT4G12490	AT4G12490	Bifunctional inhibitor/lipid-transfer protein/seed storage 2S albumin superfamily protein [Source:NCBI gene (formerly Entrezgene);Acc:826861]	11.113	3.47416	0.0012982	0.014908	yes	up	3.08	2.93	0.8	0.34	0.25	0	2.27	0.196667
AT4G12545	AT4G12545	Bifunctional inhibitor/lipid-transfer protein/seed storage 2S albumin superfamily protein [Source:NCBI gene (formerly Entrezgene);Acc:826867]	0.305	-1.71326	0.000247033	0.00386967	yes	down	5.71	3.29	7.98	9.57	20.11	24.67	5.66	18.1167
AT4G12550	AIR1	Auxin-Induced in Root cultures 1 [Source:NCBI gene (formerly Entrezgene);Acc:826868]	0.354	-1.49756	0.00507896	0.0417033	yes	down	13.43	3.46	12.04	13	23.45	42.61	9.64333	26.3533
AT4G13310	CYP71A20	cytochrome P450, family 71, subfamily A, polypeptide 20 [Source:NCBI gene (formerly Entrezgene);Acc:826961]	0.021	-5.55035	0.000293049	0.00443252	yes	down	0.05	0	0	0.33	1.18	0.33	0.0166667	0.613333
AT4G13420	HAK5	high affinity K+ transporter 5 [Source:NCBI gene (formerly Entrezgene);Acc:826973]	0.045	-4.48249	2.49341e-07	1.04277e-05	yes	down	0.61	0.83	0.33	3.04	10.24	24.16	0.59	12.48
AT4G13554	ath-MIR857	ath-MIR857 [Source:miRBase;Acc:MI0005434]	5.72	2.51604	0.00246788	0.0243379	yes	up	3.36	5.87	1.25	0.14	0.8	1.2	3.49333	0.713333
AT4G13620	AT4G13620	Integrase-type DNA-binding superfamily protein [Source:NCBI gene (formerly Entrezgene);Acc:826996]	0.267	-1.90384	0.00380403	0.0338781	yes	down	0.25	0.39	0.48	0.78	1.27	1.97	0.373333	1.34
AT4G14020	AT4G14020	Rapid alkalinization factor (RALF) family protein [Source:NCBI gene (formerly Entrezgene);Acc:827038]	2.192	1.13198	5.43421e-06	0.000151887	yes	up	48.23	80.54	67.68	35.31	26.81	25.12	65.4833	29.08
AT4G14090	AT4G14090	UDP-Glycosyltransferase superfamily protein [Source:NCBI gene (formerly Entrezgene);Acc:827046]	2.609	1.38332	0.000333103	0.00496466	yes	up	3.51	3.27	2.19	1.18	0.87	1.23	2.99	1.09333
AT4G14140	DMT2	DNA methyltransferase 2 [Source:NCBI gene (formerly Entrezgene);Acc:827052]	0.374	-1.41723	0.00209467	0.0216179	yes	down	0.36	0.17	0.23	0.77	0.64	0.51	0.253333	0.64
AT4G14365	XBAT34	-	12.759	3.67348	1.59942e-36	3.58527e-33	yes	up	30.31	43.48	24.23	1.68	2.89	2.73	32.6733	2.43333
AT4G14368	AT4G14368	Regulator of chromosome condensation (RCC1) family protein [Source:NCBI gene (formerly Entrezgene);Acc:7922506]	0.099	-3.33544	0.000538096	0.00721408	yes	down	0.05	0.04	0.02	0.58	0.18	0.28	0.0366667	0.346667
AT4G14370	AT4G14370	Disease resistance protein (TIR-NBS-LRR class) family [Source:NCBI gene (formerly Entrezgene);Acc:827081]	2.908	1.5401	3.48676e-09	2.32617e-07	yes	up	4.5	4.39	2.95	1.47	1.35	1.18	3.94667	1.33333
AT4G14400	ACD6	ankyrin repeat family protein [Source:NCBI gene (formerly Entrezgene);Acc:827085]	9.039	3.17619	4.51867e-06	0.000129803	yes	up	60.36	66.21	60.37	2.08	5.2	12.22	62.3133	6.5
AT4G14450	AT4G14450	-	61.452	5.94139	0.000143219	0.00245286	yes	up	1.63	2.44	1.1	0	0	0	1.72333	0
AT4G14630	GLP9	germin-like protein 9 [Source:NCBI gene (formerly Entrezgene);Acc:827113]	0.241	-2.05021	1.46954e-09	1.06163e-07	yes	down	3.11	2.15	2.93	13.87	10.31	8.37	2.73	10.85
AT4G15070	AT4G15070	Cysteine/Histidine-rich C1 domain family protein [Source:NCBI gene (formerly Entrezgene);Acc:827170]	2.009	1.00625	5.98047e-05	0.0011637	yes	up	3.32	3.32	3.05	1.36	1.71	1.5	3.23	1.52333
AT4G15120	AT4G15120	VQ motif-containing protein [Source:NCBI gene (formerly Entrezgene);Acc:827178]	2.638	1.39933	0.00331966	0.0304129	yes	up	6.02	7.4	6.4	0.92	2.55	3.7	6.60667	2.39
AT4G15210	BAM5	beta-amylase 5 [Source:NCBI gene (formerly Entrezgene);Acc:827185]	5.502	2.45988	1.96804e-05	0.000457437	yes	up	2.26	1.58	1.15	0.13	0.42	0.31	1.66333	0.286667
AT4G15233	ABCG42	ABC-2 and Plant PDR ABC-type transporter family protein [Source:NCBI gene (formerly Entrezgene);Acc:827188]	3.508	1.81048	8.36762e-18	2.71838e-15	yes	up	7.82	7.83	6.27	1.85	2.42	1.71	7.30667	1.99333
AT4G15490	UGT84A3	UDP-Glycosyltransferase superfamily protein [Source:NCBI gene (formerly Entrezgene);Acc:827221]	0.406	-1.30082	1.55348e-06	5.17427e-05	yes	down	7.09	10.15	8.69	28.79	15.76	16.21	8.64333	20.2533
AT4G15660	AT4G15660	Thioredoxin superfamily protein [Source:NCBI gene (formerly Entrezgene);Acc:827243]	0.131	-2.92851	2.90048e-12	3.63224e-10	yes	down	0.71	1.3	1.18	7.06	6.79	9.52	1.06333	7.79
AT4G15760	MO1	monooxygenase 1 [Source:NCBI gene (formerly Entrezgene);Acc:827255]	0.255	-1.97405	8.46413e-57	9.4866e-53	yes	down	57.58	49.73	54.77	196.61	222.11	184.78	54.0267	201.167
AT4G15975	AT4G15975	RING/U-box superfamily protein [Source:NCBI gene (formerly Entrezgene);Acc:827281]	4.583	2.19638	7.20039e-08	3.43413e-06	yes	up	4.28	4.78	2.99	0.89	0.74	0.87	4.01667	0.833333
AT4G15990	AT4G15990	-	0.134	-2.89796	8.53098e-08	4.0344e-06	yes	down	0.69	1.52	3.78	9.37	15.97	17.93	1.99667	14.4233
AT4G16000	AT4G16000	-	0.339	-1.56096	2.97897e-05	0.000643144	yes	down	5.92	5.43	6.94	8.59	20.53	22.43	6.09667	17.1833
AT4G16146	AT4G16146	cAMP-regulated phosphoprotein 19-related protein [Source:NCBI gene (formerly Entrezgene);Acc:827304]	0.405	-1.30501	4.52355e-07	1.74345e-05	yes	down	26.14	37	31	57.19	61.27	103.24	31.38	73.9
AT4G16190	AT4G16190	Papain family cysteine protease [Source:NCBI gene (formerly Entrezgene);Acc:827311]	0.491	-1.0248	5.87075e-09	3.60544e-07	yes	down	268.75	350.93	363.17	781.59	544.64	542.18	327.617	622.803
AT4G16370	OPT3	oligopeptide transporter [Source:NCBI gene (formerly Entrezgene);Acc:827332]	2.381	1.25133	3.68239e-11	3.65241e-09	yes	up	73.65	76.2	51.94	22.85	29.87	27.34	67.2633	26.6867
AT4G16680	AT4G16680	P-loop containing nucleoside triphosphate hydrolases superfamily protein [Source:NCBI gene (formerly Entrezgene);Acc:827370]	0.39	-1.35772	2.43665e-07	1.02284e-05	yes	down	1.54	2.07	1.81	6.28	3.39	3.71	1.80667	4.46
AT4G16690	MES16	methyl esterase 16 [Source:NCBI gene (formerly Entrezgene);Acc:827371]	0.279	-1.84119	9.56385e-10	7.27504e-08	yes	down	1.86	2.19	1.87	8.51	5.75	5.96	1.97333	6.74
AT4G16740	TPS03	terpene synthase 03 [Source:NCBI gene (formerly Entrezgene);Acc:827377]	0.034	-4.86077	1.07742e-11	1.20157e-09	yes	down	0.06	0.21	0.25	1.99	4.22	8.7	0.173333	4.97
AT4G16820	PLA-I{beta]2	alpha/beta-Hydrolases superfamily protein [Source:NCBI gene (formerly Entrezgene);Acc:827388]	60.614	5.92157	5.67773e-06	0.000157515	yes	up	2.54	1.62	0.38	0.07	0	0	1.51333	0.0233333
AT4G16857	AT4G16857	disease resistance protein (TIR-NBS-LRR class) family protein [Source:NCBI gene (formerly Entrezgene);Acc:28720138]	0.435	-1.20221	2.90785e-06	8.85631e-05	yes	down	5.24	4.39	4.17	12.6	8.84	9.14	4.6	10.1933
AT4G17030	EXLB1	expansin-like B1 [Source:NCBI gene (formerly Entrezgene);Acc:827411]	2.463	1.30059	0.00266424	0.0257643	yes	up	27.52	54.16	28.42	6.05	13.73	22.86	36.7	14.2133
AT4G17460	HAT1	Homeobox-leucine zipper protein 4 (HB-4) / HD-ZIP protein [Source:NCBI gene (formerly Entrezgene);Acc:827457]	0.405	-1.30509	3.00849e-10	2.52578e-08	yes	down	50.98	35.55	58.65	123.38	123.71	94.07	48.3933	113.72
AT4G17670	AT4G17670	senescence-associated family protein (DUF581) [Source:NCBI gene (formerly Entrezgene);Acc:827487]	2.353	1.23452	1.59847e-07	6.99832e-06	yes	up	12.19	12.21	12.41	4.27	4.81	5.85	12.27	4.97667
AT4G18195	PUP8	purine permease 8 [Source:NCBI gene (formerly Entrezgene);Acc:3770302]	2.196	1.13509	0.00518654	0.0423231	yes	up	3.17	1.8	2.93	1.48	1.16	1.08	2.63333	1.24
AT4G18210	PUP10	purine permease 10 [Source:NCBI gene (formerly Entrezgene);Acc:827546]	0.425	-1.23595	2.78059e-05	0.000608818	yes	down	2.29	3.56	3.01	8.68	6.46	4.67	2.95333	6.60333
AT4G18250	AT4G18250	receptor Serine/Threonine kinase-like protein [Source:NCBI gene (formerly Entrezgene);Acc:827551]	16.902	4.07915	2.80425e-08	1.50024e-06	yes	up	1.65	2.33	0.78	0.06	0.13	0.09	1.58667	0.0933333
AT4G18253	AT4G18253	receptor Serine/Threonine kinase-like protein [Source:NCBI gene (formerly Entrezgene);Acc:28720145]	18.462	4.20652	1.48666e-05	0.000357565	yes	up	2.09	6.98	1.47	0.15	0.41	0	3.51333	0.186667
AT4G19030	NLM1	NOD26-like major intrinsic protein 1 [Source:NCBI gene (formerly Entrezgene);Acc:827641]	2.354	1.23509	0.00041388	0.00589424	yes	up	23.09	18.95	25.81	4.41	10.87	12.16	22.6167	9.14667
AT4G19430	AT4G19430	-	6.573	2.71663	2.37631e-12	3.06135e-10	yes	up	20.8	20.47	37.07	5.77	2.81	2.95	26.1133	3.84333
AT4G19460	AT4G19460	UDP-Glycosyltransferase superfamily protein [Source:NCBI gene (formerly Entrezgene);Acc:827687]	2.092	1.06455	0.00321717	0.0297264	yes	up	2.56	4.14	2.45	1.53	1.36	1.27	3.05	1.38667
AT4G19975	AT4G19975	nucleotide-diphospho-sugar transferase family protein [Source:NCBI gene (formerly Entrezgene);Acc:28720150]	5.163	2.36827	1.10476e-07	5.04937e-06	yes	up	5.75	5.14	6.35	0.43	1.12	1.67	5.74667	1.07333
AT4G20830	AT4G20830	FAD-binding Berberine family protein [Source:NCBI gene (formerly Entrezgene);Acc:827831]	2.159	1.11015	6.40548e-07	2.35e-05	yes	up	158.44	202.09	112.4	57.23	73.16	76.42	157.643	68.9367
AT4G21323	AT4G21323	Subtilase family protein [Source:NCBI gene (formerly Entrezgene);Acc:827881]	0.298	-1.74678	0.00577254	0.0456588	yes	down	1.36	0.52	0.73	4.99	0.64	2.11	0.87	2.58
AT4G21390	B120	S-locus lectin protein kinase family protein [Source:NCBI gene (formerly Entrezgene);Acc:827891]	3.571	1.83626	3.29313e-14	6.05072e-12	yes	up	7.22	6.28	4.87	1.61	1.45	1.8	6.12333	1.62
AT4G21840	MSRB8	methionine sulfoxide reductase B8 [Source:NCBI gene (formerly Entrezgene);Acc:828272]	24.697	4.62624	1.13754e-07	5.16301e-06	yes	up	5.92	23.28	3.55	0	0.56	0.76	10.9167	0.44
AT4G21870	AT4G21870	HSP20-like chaperones superfamily protein [Source:NCBI gene (formerly Entrezgene);Acc:828276]	0.373	-1.4209	2.7043e-05	0.00059431	yes	down	25.43	11.18	20.26	58.08	58.13	29.32	18.9567	48.51
AT4G21990	2023-04-03	APS reductase 3 [Source:NCBI gene (formerly Entrezgene);Acc:828288]	2.227	1.15523	2.64841e-10	2.26591e-08	yes	up	189.72	179.78	124.94	80.33	66.87	63.39	164.813	70.1967
AT4G22170	AT4G22170	F-box protein (DUF295) [Source:NCBI gene (formerly Entrezgene);Acc:828307]	0.065	-3.94645	0.00468268	0.0394572	yes	down	0.06	0.06	0	0.34	0.61	0.72	0.04	0.556667
AT4G22590	TPPG	Haloacid dehalogenase-like hydrolase (HAD) superfamily protein [Source:NCBI gene (formerly Entrezgene);Acc:828355]	2.374	1.24739	3.97538e-06	0.000116486	yes	up	17.41	14.59	12.26	4.83	4.68	8.13	14.7533	5.88
AT4G22710	CYP706A2	cytochrome P450, family 706, subfamily A, polypeptide 2 [Source:NCBI gene (formerly Entrezgene);Acc:828367]	11.979	3.5824	3.781e-07	1.48535e-05	yes	up	17.08	41.94	25.62	0.91	4.1	1.7	28.2133	2.23667
AT4G22880	LDOX	leucoanthocyanidin dioxygenase [Source:NCBI gene (formerly Entrezgene);Acc:828387]	7.325	2.87292	8.46565e-10	6.52117e-08	yes	up	14.22	12.04	4.39	0.95	1.4	1.55	10.2167	1.3
AT4G22950	AGL19	AGAMOUS-like 19 [Source:NCBI gene (formerly Entrezgene);Acc:828394]	2.362	1.24018	4.04066e-05	0.000838661	yes	up	9.32	8.36	7.99	3.34	2.24	3.09	8.55667	2.89
AT4G22980	AT4G22980	molybdenum cofactor sulfurase-like protein [Source:NCBI gene (formerly Entrezgene);Acc:828397]	2.004	1.00281	0.00542766	0.0436707	yes	up	3.15	4.48	2.58	1.18	1.87	1.79	3.40333	1.61333
AT4G23015	AT4G23015	transmembrane protein [Source:NCBI gene (formerly Entrezgene);Acc:28720174]	3.697	1.88645	0.00118563	0.0137945	yes	up	46.57	37.44	40.13	15.97	10.37	13.13	41.38	13.1567
AT4G23130	CRK5	cysteine-rich RLK (RECEPTOR-like protein kinase) 5 [Source:NCBI gene (formerly Entrezgene);Acc:828412]	15.334	3.93868	7.33782e-30	8.65709e-27	yes	up	7.44	7.95	7.78	0.23	0.47	0.74	7.72333	0.48
AT4G23140	CRK6	cysteine-rich RLK (RECEPTOR-like protein kinase) 6 [Source:NCBI gene (formerly Entrezgene);Acc:828413]	118.047	6.88322	4.0127e-05	0.000834403	yes	up	1.78	9.16	1.38	0.1	0	0	4.10667	0.0333333
AT4G23150	CRK7	cysteine-rich RLK (RECEPTOR-like protein kinase) 7 [Source:NCBI gene (formerly Entrezgene);Acc:828414]	135.114	7.07803	3.99992e-05	0.000832518	yes	up	0.36	1.91	0.06	0	0	0	0.776667	0
AT4G23170	EP1	receptor-like protein kinase-related family protein [Source:NCBI gene (formerly Entrezgene);Acc:828416]	2.654	1.40799	1.31567e-10	1.1892e-08	yes	up	19.52	22.91	15.27	5.86	6.98	7.77	19.2333	6.87
AT4G23180	CRK10	cysteine-rich RLK (RECEPTOR-like protein kinase) 10 [Source:NCBI gene (formerly Entrezgene);Acc:828417]	2.69	1.42776	8.22371e-14	1.31673e-11	yes	up	68.36	86.12	56.53	21.53	27.47	24.8	70.3367	24.6
AT4G23190	CRK11	cysteine-rich RLK (RECEPTOR-like protein kinase) 11 [Source:NCBI gene (formerly Entrezgene);Acc:828418]	2.72	1.44356	3.02483e-11	3.0961e-09	yes	up	23.5	28.53	17.93	6.99	10.47	7.67	23.32	8.37667
AT4G23200	CRK12	cysteine-rich RLK (RECEPTOR-like protein kinase) 12 [Source:NCBI gene (formerly Entrezgene);Acc:828419]	11.365	3.50655	1.55244e-06	5.17427e-05	yes	up	2.11	1.2	1.84	0.34	0.03	0.05	1.71667	0.14
AT4G23220	CRK14	cysteine-rich RECEPTOR-like kinase [Source:NCBI gene (formerly Entrezgene);Acc:828421]	5.82	2.54106	2.24326e-11	2.32801e-09	yes	up	8.66	14.82	5.99	1.34	2.08	1.39	9.82333	1.60333
AT4G23230	CRK15	cysteine-rich RECEPTOR-like kinase [Source:NCBI gene (formerly Entrezgene);Acc:828422]	9.805	3.29356	3.341e-06	9.96464e-05	yes	up	1.37	3.11	1.1	0.11	0.12	0.31	1.86	0.18
AT4G23250	EMB1290	cysteine-rich receptor-like protein kinase 17 [Source:NCBI gene (formerly Entrezgene);Acc:828424]	2.653	1.40777	3.27998e-09	2.20793e-07	yes	up	15.72	23.8	11.52	5.01	4.9	6.42	17.0133	5.44333
AT4G23280	CRK20	cysteine-rich RLK (RECEPTOR-like protein kinase) 20 [Source:NCBI gene (formerly Entrezgene);Acc:828427]	17.397	4.12078	4.71862e-05	0.000954626	yes	up	1.11	1.22	0.71	0	0	0.15	1.01333	0.05
AT4G23310	CRK23	cysteine-rich RLK (RECEPTOR-like protein kinase) 23 [Source:NCBI gene (formerly Entrezgene);Acc:828430]	10.513	3.39414	0.00144011	0.0160604	yes	up	0.17	1.01	0.23	0.06	0.05	0.02	0.47	0.0433333
AT4G23320	CRK24	cysteine-rich RLK (RECEPTOR-like protein kinase) 24 [Source:NCBI gene (formerly Entrezgene);Acc:828431]	15.999	3.99991	0.000593753	0.00782916	yes	up	0.52	1.28	0.53	0	0	0.14	0.776667	0.0466667
AT4G23570	SGT1A	phosphatase-like protein [Source:NCBI gene (formerly Entrezgene);Acc:828457]	0.479	-1.06201	1.5962e-06	5.27073e-05	yes	down	36.52	36.08	29.04	70.95	46.06	82.78	33.88	66.5967
AT4G23810	WRKY53	WRKY family transcription factor [Source:NCBI gene (formerly Entrezgene);Acc:828481]	12.263	3.61623	8.42298e-19	3.25534e-16	yes	up	17.71	40.82	18.52	1.58	3.09	1.38	25.6833	2.01667
AT4G23900	AT4G23900	Nucleoside diphosphate kinase family protein [Source:NCBI gene (formerly Entrezgene);Acc:828490]	215.068	7.74865	5.20802e-09	3.27011e-07	yes	up	3.11	5.01	2.21	0	0	0	3.44333	0
AT4G24015	AT4G24015	RING/U-box superfamily protein [Source:NCBI gene (formerly Entrezgene);Acc:2745724]	0.395	-1.33937	4.43333e-10	3.56192e-08	yes	down	19.7	19.28	23.4	43.47	64.69	64.26	20.7933	57.4733
AT4G24110	AT4G24110	NADP-specific glutamate dehydrogenase [Source:NCBI gene (formerly Entrezgene);Acc:828511]	2.286	1.19295	0.00050455	0.00687537	yes	up	5.97	7.55	5.71	2.64	3.23	2.21	6.41	2.69333
AT4G24380	AT4G24380	dihydrofolate reductase [Source:NCBI gene (formerly Entrezgene);Acc:828540]	2.356	1.23617	6.60938e-06	0.000178932	yes	up	25.27	22.83	18.83	7.61	9.37	11.57	22.31	9.51667
AT4G24450	PWD	phosphoglucan, water dikinase [Source:NCBI gene (formerly Entrezgene);Acc:828547]	2.202	1.13914	6.37269e-09	3.84873e-07	yes	up	12.89	20.33	16.11	6.63	7.27	7.25	16.4433	7.05
AT4G24570	DIC2	dicarboxylate carrier 2 [Source:NCBI gene (formerly Entrezgene);Acc:828559]	6.913	2.78938	4.94986e-19	2.09351e-16	yes	up	41.92	44.59	52.29	4.74	10.14	4.31	46.2667	6.39667
AT4G24660	HB22	homeobox protein 22 [Source:NCBI gene (formerly Entrezgene);Acc:828568]	0.434	-1.20479	1.47148e-10	1.31413e-08	yes	down	13.73	15.14	16.89	37.75	26.29	35.19	15.2533	33.0767
AT4G25090	AT4G25090	Riboflavin synthase-like superfamily protein [Source:NCBI gene (formerly Entrezgene);Acc:828612]	0.378	-1.40304	0.00492343	0.0408844	yes	down	1.43	1.05	3.8	3.11	6.22	4.94	2.09333	4.75667
AT4G25380	SAP10	stress-associated protein 10 [Source:NCBI gene (formerly Entrezgene);Acc:828641]	23.952	4.5821	9.44965e-11	8.82597e-09	yes	up	30.86	13.94	4.41	0.67	0.98	0.33	16.4033	0.66
AT4G25470	CBF2	C-repeat/DRE binding factor 2 [Source:NCBI gene (formerly Entrezgene);Acc:828651]	13.18	3.72026	2.87224e-13	4.29228e-11	yes	up	7.1	13.93	6.23	0.56	0.7	0.72	9.08667	0.66
AT4G25480	DREB1A	dehydration response element B1A [Source:NCBI gene (formerly Entrezgene);Acc:828652]	11.42	3.51345	7.22978e-06	0.000193392	yes	up	1.86	5.32	1.01	0.15	0.28	0.25	2.73	0.226667
AT4G26050	PIRL8	plant intracellular ras group-related LRR 8 [Source:NCBI gene (formerly Entrezgene);Acc:828711]	59.363	5.89149	5.12521e-05	0.00102577	yes	up	0.99	0.31	1.33	0.04	0	0	0.876667	0.0133333
AT4G26150	CGA1	cytokinin-responsive gata factor 1 [Source:NCBI gene (formerly Entrezgene);Acc:828721]	0.355	-1.49284	9.2469e-05	0.00168441	yes	down	3.33	2.42	2.8	11.44	7.29	4.15	2.85	7.62667
AT4G26200	ACS7	1-amino-cyclopropane-1-carboxylate synthase 7 [Source:NCBI gene (formerly Entrezgene);Acc:828726]	13.574	3.76278	5.19212e-07	1.97266e-05	yes	up	2.56	1.91	0.88	0.08	0.18	0.12	1.78333	0.126667
AT4G26255	AT4G26255	ncRNA [Source:NCBI gene (formerly Entrezgene);Acc:5008165]	2.642	1.40189	0.0013915	0.0156664	yes	up	5.67	5.85	3.39	1.12	1.66	2.74	4.97	1.84
AT4G26260	MIOX4	myo-inositol oxygenase 4 [Source:NCBI gene (formerly Entrezgene);Acc:828732]	80.803	6.33633	0.000610187	0.00801961	yes	up	2.08	0.11	0.22	0	0	0	0.803333	0
AT4G26288	AT4G26288	-	0.391	-1.35504	2.01288e-05	0.000466123	yes	down	7.23	7.35	9.23	27.09	15.63	16.44	7.93667	19.72
AT4G26530	FBA5	Aldolase superfamily protein [Source:NCBI gene (formerly Entrezgene);Acc:828759]	0.366	-1.44879	5.74324e-13	7.99631e-11	yes	down	327.84	440.89	519.46	1299.33	1087.19	957.34	429.397	1114.62
AT4G26890	MAPKKK16	mitogen-activated protein kinase kinase kinase 16 [Source:NCBI gene (formerly Entrezgene);Acc:828796]	3.728	1.89838	0.000399103	0.00575324	yes	up	1.51	1.33	1.75	0.31	0.38	0.48	1.53	0.39
AT4G26950	AT4G26950	senescence regulator (Protein of unknown function, DUF584) [Source:NCBI gene (formerly Entrezgene);Acc:828802]	7.974	2.99529	0.000298904	0.00451194	yes	up	1.64	3.69	2.81	0.67	0	0.27	2.71333	0.313333
AT4G27280	AT4G27280	Calcium-binding EF-hand family protein [Source:NCBI gene (formerly Entrezgene);Acc:828836]	2.019	1.01384	2.80715e-05	0.000612707	yes	up	38.44	44.12	46.25	15.52	27.79	17.55	42.9367	20.2867
AT4G27290	AT4G27290	S-locus lectin protein kinase family protein [Source:NCBI gene (formerly Entrezgene);Acc:828837]	0.115	-3.12146	3.56358e-07	1.42391e-05	yes	down	0.22	0.03	0.3	1.18	1.33	1.8	0.183333	1.43667
AT4G27460	CBSX5	Cystathionine beta-synthase (CBS) family protein [Source:NCBI gene (formerly Entrezgene);Acc:828855]	0.337	-1.56924	0.000292475	0.00442682	yes	down	1.96	0.63	1.6	3.8	3.46	4.5	1.39667	3.92
AT4G27657	AT4G27657	-	3.42	1.77379	0.00111469	0.0131441	yes	up	5.16	5.39	3.78	0.79	1.44	1.81	4.77667	1.34667
AT4G28040	UMAMIT33	nodulin MtN21 /EamA-like transporter family protein [Source:NCBI gene (formerly Entrezgene);Acc:828919]	0.305	-1.71543	4.81845e-06	0.000137243	yes	down	4.17	8.85	3.69	24.18	14.19	13.35	5.57	17.24
AT4G28410	AT4G28410	Tyrosine transaminase family protein [Source:NCBI gene (formerly Entrezgene);Acc:828958]	0.25	-2.00055	0.00139763	0.0156881	yes	down	0.82	0.16	0.7	1.18	2.59	2.56	0.56	2.11
AT4G28490	HAE	Leucine-rich receptor-like protein kinase family protein [Source:NCBI gene (formerly Entrezgene);Acc:828967]	2.311	1.20843	6.44199e-08	3.09879e-06	yes	up	16.84	23.8	13.7	6.95	8.12	7.14	18.1133	7.40333
AT4G28790	AT4G28790	basic helix-loop-helix (bHLH) DNA-binding superfamily protein [Source:NCBI gene (formerly Entrezgene);Acc:829000]	2.61	1.38379	0.000109202	0.00194602	yes	up	4.27	6.43	3.56	1.6	2.45	1.63	4.75333	1.89333
AT4G29780	AT4G29780	nuclease [Source:NCBI gene (formerly Entrezgene);Acc:829100]	3.272	1.71015	8.29691e-22	4.76881e-19	yes	up	11.48	12.14	11.96	3.65	3.74	2.91	11.86	3.43333
AT4G30110	HMA2	heavy metal atpase 2 [Source:NCBI gene (formerly Entrezgene);Acc:829134]	3.356	1.74657	1.25081e-20	6.5205e-18	yes	up	15.49	18.8	20.17	5.49	5.67	4.26	18.1533	5.14
AT4G30280	XTH18	xyloglucan endotransglucosylase/hydrolase 18 [Source:NCBI gene (formerly Entrezgene);Acc:829151]	3.382	1.75768	2.46583e-13	3.70967e-11	yes	up	27.96	23.49	23.38	5.09	8.97	7.02	24.9433	7.02667
AT4G30460	AT4G30460	glycine-rich protein [Source:NCBI gene (formerly Entrezgene);Acc:829169]	0.402	-1.31383	0.00165381	0.0179914	yes	down	10.97	9.03	5.08	9.79	22.01	27.67	8.36	19.8233
AT4G30670	AT4G30670	Putative membrane lipoprotein [Source:NCBI gene (formerly Entrezgene);Acc:829190]	0.212	-2.24105	6.26703e-14	1.03295e-11	yes	down	8.47	5.51	10.52	29.38	36.57	45.94	8.16667	37.2967
AT4G31800	WRKY18	WRKY DNA-binding protein 18 [Source:NCBI gene (formerly Entrezgene);Acc:829308]	0.425	-1.23492	6.8002e-05	0.00129404	yes	down	40.17	19.38	56.25	65.62	85.59	101.91	38.6	84.3733
AT4G31870	GPX7	glutathione peroxidase 7 [Source:NCBI gene (formerly Entrezgene);Acc:829316]	0.405	-1.30264	0.00211606	0.0217685	yes	down	2.62	1.3	1.19	4.87	4.45	2.62	1.70333	3.98
AT4G31950	CYP82C3	cytochrome P450, family 82, subfamily C, polypeptide 3 [Source:NCBI gene (formerly Entrezgene);Acc:829325]	44.455	5.47428	0.00313669	0.0291268	yes	up	0.26	0.75	0.08	0	0	0	0.363333	0
AT4G31970	CYP82C2	cytochrome P450, family 82, subfamily C, polypeptide 2 [Source:NCBI gene (formerly Entrezgene);Acc:829327]	2278.18	11.1537	6.33909e-14	1.0372e-11	yes	up	13.7	29.07	6.77	0	0	0	16.5133	0
AT4G32280	IAA29	indole-3-acetic acid inducible 29 [Source:NCBI gene (formerly Entrezgene);Acc:829361]	2.363	1.24048	2.64623e-12	3.33247e-10	yes	up	37.08	47.14	48.75	19.3	19.04	16.11	44.3233	18.15
AT4G32860	AT4G32860	Avr9/Cf-9 rapidly elicited protein [Source:NCBI gene (formerly Entrezgene);Acc:829422]	0.457	-1.12851	0.00375124	0.0335645	yes	down	3.86	3.16	6.07	6.04	11.41	10.05	4.36333	9.16667
AT4G32950	AT4G32950	Protein phosphatase 2C family protein [Source:NCBI gene (formerly Entrezgene);Acc:829432]	5.145	2.3633	5.0233e-06	0.000141935	yes	up	4.46	3.9	7.31	1.47	1.11	0.34	5.22333	0.973333
AT4G33050	EDA39	calmodulin-binding family protein [Source:NCBI gene (formerly Entrezgene);Acc:829442]	4.243	2.08496	4.34107e-22	2.62998e-19	yes	up	56.88	79.39	49.7	12.14	16.3	13.24	61.99	13.8933
AT4G33070	AT4G33070	Thiamine pyrophosphate dependent pyruvate decarboxylase family protein [Source:NCBI gene (formerly Entrezgene);Acc:829444]	2.55	1.35023	0.000249485	0.0038999	yes	up	10.76	11.77	7.44	1.91	5.54	3.66	9.99	3.70333
AT4G33120	AT4G33120	S-adenosyl-L-methionine-dependent methyltransferases superfamily protein [Source:NCBI gene (formerly Entrezgene);Acc:829449]	0.225	-2.15245	0.00087834	0.0107707	yes	down	1.01	0.36	1.28	1.24	4.84	5.14	0.883333	3.74
AT4G33150	AT4G33150	lysine-ketoglutarate reductase/saccharopine dehydrogenase bifunctional enzyme [Source:NCBI gene (formerly Entrezgene);Acc:829452]	0.46	-1.11897	2.91466e-10	2.47481e-08	yes	down	17.08	15.29	21.21	39.53	31.16	34.38	17.86	35.0233
AT4G33490	AT4G33490	Eukaryotic aspartyl protease family protein [Source:NCBI gene (formerly Entrezgene);Acc:829486]	2.392	1.25803	8.27645e-09	4.87449e-07	yes	up	19.56	21.25	13.73	7.77	6.59	7.31	18.18	7.22333
AT4G33980	AT4G33980	-	0.254	-1.97819	2.84717e-14	5.40865e-12	yes	down	5.81	9.27	10.76	27.63	30.87	38.58	8.61333	32.36
AT4G34138	UGT73B1	UDP-glucosyl transferase 73B1 [Source:NCBI gene (formerly Entrezgene);Acc:829561]	0.421	-1.24871	1.32016e-14	2.66601e-12	yes	down	33.3	44.61	47.8	98.68	91.55	93.18	41.9033	94.47
AT4G34250	KCS16	3-ketoacyl-CoA synthase 16 [Source:NCBI gene (formerly Entrezgene);Acc:829574]	0.488	-1.03404	1.969e-07	8.3911e-06	yes	down	8.35	12.89	9.58	21.92	19.79	17.86	10.2733	19.8567
AT4G34380	AT4G34380	Transducin/WD40 repeat-like superfamily protein [Source:NCBI gene (formerly Entrezgene);Acc:829588]	5.827	2.54275	0.00368086	0.0330835	yes	up	0.66	0.64	0.39	0.06	0.03	0.18	0.563333	0.09
AT4G34930	AT4G34930	PLC-like phosphodiesterases superfamily protein [Source:NCBI gene (formerly Entrezgene);Acc:829645]	0.312	-1.68197	0.00514103	0.0420588	yes	down	0.26	0.3	0.46	0.92	1.23	0.95	0.34	1.03333
AT4G35090	CAT2	catalase 2 [Source:NCBI gene (formerly Entrezgene);Acc:829661]	0.355	-1.49464	3.07727e-18	1.09492e-15	yes	down	148.46	127.78	182.57	480.3	386.75	357.55	152.937	408.2
AT4G35180	LHT7	LYS/HIS transporter 7 [Source:NCBI gene (formerly Entrezgene);Acc:829671]	41.332	5.36918	4.01351e-08	2.04006e-06	yes	up	1.03	4.35	0.71	0.09	0.03	0.03	2.03	0.05
AT4G35770	SEN1	Rhodanese/Cell cycle control phosphatase superfamily protein [Source:NCBI gene (formerly Entrezgene);Acc:829730]	0.395	-1.34172	5.36265e-07	2.02714e-05	yes	down	146.41	161.75	229.19	606.88	410.86	293.51	179.117	437.083
AT4G36430	AT4G36430	Peroxidase superfamily protein [Source:NCBI gene (formerly Entrezgene);Acc:829795]	3.205	1.68021	3.74446e-13	5.38049e-11	yes	up	40.51	37.85	53.77	9.82	15.69	13.73	44.0433	13.08
AT4G36850	AT4G36850	PQ-loop repeat family protein / transmembrane family protein [Source:NCBI gene (formerly Entrezgene);Acc:829838]	0.137	-2.86527	1.66319e-48	7.45642e-45	yes	down	27.2	19.61	18.87	128.35	142.67	181.18	21.8933	150.733
AT4G36880	CP1	cysteine proteinase1 [Source:NCBI gene (formerly Entrezgene);Acc:829841]	11.288	3.49667	2.95501e-13	4.35786e-11	yes	up	35.66	35.92	11.4	2.97	3.08	0.94	27.66	2.33
AT4G36950	MAPKKK21	mitogen-activated protein kinase kinase kinase 21 [Source:NCBI gene (formerly Entrezgene);Acc:3770588]	0.179	-2.47886	0.00553432	0.0442588	yes	down	0.21	1.16	0.4	1.15	0.87	7.36	0.59	3.12667
AT4G37220	AT4G37220	Cold acclimation protein WCOR413 family [Source:NCBI gene (formerly Entrezgene);Acc:829876]	0.415	-1.26899	0.00570122	0.0452064	yes	down	2.26	6.11	4.45	13.72	10.45	5.94	4.27333	10.0367
AT4G37370	CYP81D8	cytochrome P450, family 81, subfamily D, polypeptide 8 [Source:NCBI gene (formerly Entrezgene);Acc:829891]	5.666	2.50245	6.28232e-12	7.29661e-10	yes	up	34.49	48.97	14.76	5.01	6.07	5.35	32.74	5.47667
AT4G37540	LBD39	LOB domain-containing protein 39 [Source:NCBI gene (formerly Entrezgene);Acc:829909]	0.454	-1.1385	1.63971e-07	7.15093e-06	yes	down	26.58	16.7	25.38	48.26	52.67	40.02	22.8867	46.9833
AT4G37710	AT4G37710	VQ motif-containing protein [Source:NCBI gene (formerly Entrezgene);Acc:829927]	66.728	6.06021	0.00114097	0.0133765	yes	up	1.29	4.67	0.15	0	0	0	2.03667	0
AT4G37770	ACS8	1-amino-cyclopropane-1-carboxylate synthase 8 [Source:NCBI gene (formerly Entrezgene);Acc:829933]	2.593	1.37467	0.000461933	0.00641428	yes	up	8.89	6.88	9.71	5.29	2.33	1.79	8.49333	3.13667
AT4G37780	MYB87	myb domain protein 87 [Source:NCBI gene (formerly Entrezgene);Acc:829934]	4.397	2.1364	0.00425403	0.036838	yes	up	1.09	0.78	1.8	0.17	0.36	0.27	1.22333	0.266667
AT4G37800	XTH7	xyloglucan endotransglucosylase/hydrolase 7 [Source:NCBI gene (formerly Entrezgene);Acc:829936]	2.107	1.07514	3.40582e-18	1.15674e-15	yes	up	108.27	103.24	108.79	48.76	52.88	43.24	106.767	48.2933
AT4G38550	AT4G38550	phospholipase-like protein (PEARLI 4) family protein [Source:NCBI gene (formerly Entrezgene);Acc:830012]	2.192	1.13244	2.11153e-19	9.46643e-17	yes	up	203.3	193.24	203.23	78.62	86.66	94.11	199.923	86.4633
AT4G38560	AT4G38560	phospholipase-like protein (PEARLI 4) family protein [Source:NCBI gene (formerly Entrezgene);Acc:830013]	36.968	5.20822	3.31593e-09	2.22545e-07	yes	up	2.57	3.96	0.98	0.08	0.04	0.07	2.50333	0.0633333
AT4G38950	AT4G38950	ATP binding microtubule motor family protein [Source:NCBI gene (formerly Entrezgene);Acc:830050]	2.174	1.12017	6.93256e-07	2.52683e-05	yes	up	24.44	24.96	35.94	16.31	9.5	12.12	28.4467	12.6433
AT4G39030	EDS5	MATE efflux family protein [Source:NCBI gene (formerly Entrezgene);Acc:830058]	2.017	1.01206	0.000415082	0.0059076	yes	up	8.95	16.64	10.12	4.67	5.34	6.68	11.9033	5.56333
AT4G39210	APL3	Glucose-1-phosphate adenylyltransferase family protein [Source:NCBI gene (formerly Entrezgene);Acc:830076]	2.038	1.02697	4.29654e-06	0.000124917	yes	up	18.72	25.2	15.63	8.26	8.46	10.3	19.85	9.00667
AT4G39250	RL1	RAD-like 1 [Source:NCBI gene (formerly Entrezgene);Acc:830081]	285.171	8.15568	1.24548e-09	9.2141e-08	yes	up	4.78	2.88	9.46	0	0	0	5.70667	0
AT4G39670	AT4G39670	Glycolipid transfer protein (GLTP) family protein [Source:NCBI gene (formerly Entrezgene);Acc:830121]	4.146	2.05168	0.000137118	0.00236799	yes	up	7.33	6.92	2.02	1.14	1.58	1.01	5.42333	1.24333
AT4G39830	AT4G39830	Cupredoxin superfamily protein [Source:NCBI gene (formerly Entrezgene);Acc:830142]	3.149	1.65486	5.4714e-06	0.000152736	yes	up	4.18	7.83	3.88	2.1	1.3	1.5	5.29667	1.63333
AT4G40070	AT4G40070	RING/U-box superfamily protein [Source:NCBI gene (formerly Entrezgene);Acc:830170]	0.397	-1.33318	0.00102074	0.0121578	yes	down	2.68	0.99	1.81	3.51	4.99	4.56	1.82667	4.35333
AT4G40085	AT4G40085	ncRNA [Source:NCBI gene (formerly Entrezgene);Acc:5008192]	0.247	-2.0151	0.000852259	0.0105064	yes	down	0.99	0.48	0.43	2.4	1.74	2.28	0.633333	2.14
AT5G01100	FRB1	O-fucosyltransferase family protein [Source:NCBI gene (formerly Entrezgene);Acc:831831]	6.646	2.73254	1.30174e-11	1.43038e-09	yes	up	9.48	13.45	4.23	1.63	1.2	1.04	9.05333	1.29
AT5G01380	AT5G01380	Homeodomain-like superfamily protein [Source:NCBI gene (formerly Entrezgene);Acc:831895]	6.686	2.74123	0.00156135	0.0171902	yes	up	3.55	2.2	0.33	0.28	0.31	0.28	2.02667	0.29
AT5G01490	CAX4	cation exchanger 4 [Source:NCBI gene (formerly Entrezgene);Acc:831754]	134.822	7.07491	5.67477e-07	2.12363e-05	yes	up	1.68	0.52	1.08	0	0	0	1.09333	0
AT5G01500	TAAC	thylakoid ATP/ADP carrier [Source:NCBI gene (formerly Entrezgene);Acc:831861]	2.043	1.03097	3.28368e-06	9.84051e-05	yes	up	17.62	15.02	12.47	5.79	8.09	7.12	15.0367	7
AT5G01790	AT5G01790	-	2.008	1.00588	0.000315011	0.00472326	yes	up	6.37	7.43	7.7	3.33	4.03	2.88	7.16667	3.41333
AT5G01820	SR1	serine/threonine protein kinase 1 [Source:NCBI gene (formerly Entrezgene);Acc:831765]	2.456	1.29656	1.94089e-19	8.87899e-17	yes	up	46.61	50.01	47.79	21.1	18.86	15.76	48.1367	18.5733
AT5G01881	AT5G01881	transmembrane protein [Source:NCBI gene (formerly Entrezgene);Acc:3770616]	3.641	1.86414	0.00543367	0.0437033	yes	up	9.64	11.24	17.83	1.69	7.18	2.27	12.9033	3.71333
AT5G02200	FHL	far-red-elongated hypocotyl1-like protein [Source:NCBI gene (formerly Entrezgene);Acc:830832]	2.653	1.40766	2.94498e-10	2.49112e-08	yes	up	11.15	12.85	13.34	4.88	4.4	3.99	12.4467	4.42333
AT5G02490	Hsp70-2	Heat shock protein 70 (Hsp 70) family protein [Source:NCBI gene (formerly Entrezgene);Acc:831856]	2.288	1.19414	0.000667202	0.00860035	yes	up	13.79	11.16	5.73	5.65	2.89	4.15	10.2267	4.23
AT5G02780	GSTL1	glutathione transferase lambda 1 [Source:NCBI gene (formerly Entrezgene);Acc:831800]	2.693	1.42933	1.44722e-05	0.000351092	yes	up	20.65	23.03	10.88	5.33	5.9	8.13	18.1867	6.45333
AT5G02940	AT5G02940	ion channel POLLUX-like protein, putative (DUF1012) [Source:NCBI gene (formerly Entrezgene);Acc:831426]	0.228	-2.13048	3.44812e-12	4.29405e-10	yes	down	47.06	43.22	56.18	122	164.01	322.64	48.82	202.883
AT5G03190	CPUORF47	peptide upstream protein [Source:NCBI gene (formerly Entrezgene);Acc:831909]	2.098	1.06879	2.90155e-10	2.47305e-08	yes	up	31.89	27.92	23.91	12.23	11.76	14.42	27.9067	12.8033
AT5G03204	AT5G03204	-	0.127	-2.97166	0.0061383	0.0477797	yes	down	0.62	0.3	1.93	2.45	2.73	17.81	0.95	7.66333
AT5G03350	AT5G03350	Legume lectin family protein [Source:NCBI gene (formerly Entrezgene);Acc:831863]	6.477	2.69541	3.67806e-34	6.34211e-31	yes	up	92.61	113.99	87.9	12.31	11.94	19.18	98.1667	14.4767
AT5G03545	AT5G03545	expressed in response to phosphate starvation protein [Source:NCBI gene (formerly Entrezgene);Acc:831795]	7.633	2.93233	8.92585e-21	4.76385e-18	yes	up	28.59	47.64	27.86	3.12	4.74	5.22	34.6967	4.36
AT5G03615	AT5G03615	ncRNA [Source:NCBI gene (formerly Entrezgene);Acc:28720572]	0.093	-3.42948	1.05066e-07	4.84602e-06	yes	down	5.88	1.43	10.49	116.47	55.74	33.74	5.93333	68.65
AT5G03760	ATCSLA09	Nucleotide-diphospho-sugar transferases superfamily protein [Source:NCBI gene (formerly Entrezgene);Acc:831734]	2.296	1.19938	3.1451e-14	5.92441e-12	yes	up	30.97	30.81	29.22	10.33	13.22	13.91	30.3333	12.4867
AT5G03860	MLS	malate synthase [Source:NCBI gene (formerly Entrezgene);Acc:831690]	0.257	-1.95879	1.49821e-05	0.000359955	yes	down	1.9	1.53	0.59	3.1	4.63	6.76	1.34	4.83
AT5G04370	NAMT1	S-adenosyl-L-methionine-dependent methyltransferases superfamily protein [Source:NCBI gene (formerly Entrezgene);Acc:830316]	0.178	-2.49385	1.01251e-12	1.36726e-10	yes	down	1.76	1.57	1.31	4.71	9.33	9.78	1.54667	7.94
AT5G04770	CAT6	cationic amino acid transporter 6 [Source:NCBI gene (formerly Entrezgene);Acc:830355]	0.495	-1.01319	3.58043e-05	0.000756446	yes	down	3.2	2.47	3.27	5.28	6.64	5.03	2.98	5.65
AT5G05300	AT5G05300	-	11.046	3.46551	1.85897e-05	0.000434976	yes	up	3.96	6.95	1.85	0.24	0.53	0.35	4.25333	0.373333
AT5G05340	PRX52	Peroxidase superfamily protein [Source:NCBI gene (formerly Entrezgene);Acc:830416]	27.922	4.80332	2.02674e-11	2.143e-09	yes	up	6.76	16.85	3.24	0.06	0.42	0.44	8.95	0.306667
AT5G05390	LAC12	laccase 12 [Source:NCBI gene (formerly Entrezgene);Acc:830421]	4.045	2.01628	0.00217775	0.0221792	yes	up	0.88	1.51	1.56	0.27	0.13	0.53	1.31667	0.31
AT5G05440	PYL5	Polyketide cyclase/dehydrase and lipid transport superfamily protein [Source:NCBI gene (formerly Entrezgene);Acc:830427]	0.427	-1.2267	0.00013173	0.00228549	yes	down	32.78	14.75	36.68	68.76	74.52	43.8	28.07	62.36
AT5G05590	PAI2	phosphoribosylanthranilate isomerase 2 [Source:NCBI gene (formerly Entrezgene);Acc:830442]	0.492	-1.02211	0.00482454	0.0402782	yes	down	9.49	6.99	7.03	9.11	12.08	24.89	7.83667	15.36
AT5G05600	AT5G05600	2-oxoglutarate (2OG) and Fe(II)-dependent oxygenase superfamily protein [Source:NCBI gene (formerly Entrezgene);Acc:830443]	0.163	-2.61677	8.70879e-06	0.000227251	yes	down	21.66	10.98	17.92	43.45	81.66	164.59	16.8533	96.5667
AT5G05630	RMV1	Amino acid permease family protein [Source:NCBI gene (formerly Entrezgene);Acc:830446]	0.391	-1.35315	0.000180282	0.00299793	yes	down	1.02	1.05	0.62	2.25	1.93	2.3	0.896667	2.16
AT5G05790	AT5G05790	Duplicated homeodomain-like superfamily protein [Source:NCBI gene (formerly Entrezgene);Acc:830464]	2.742	1.45529	2.37337e-07	1.00003e-05	yes	up	7.18	5.38	8.19	2.37	2.24	2.56	6.91667	2.39
AT5G05965	AT5G05965	cell wall RBR3-like protein [Source:NCBI gene (formerly Entrezgene);Acc:830482]	0.107	-3.22745	5.4946e-05	0.00108613	yes	down	0.11	0.43	0.52	1.73	3.2	4.8	0.353333	3.24333
AT5G06320	NHL3	NDR1/HIN1-like 3 [Source:NCBI gene (formerly Entrezgene);Acc:830520]	2.263	1.17818	9.57413e-10	7.27504e-08	yes	up	165.42	194.06	155.16	55.43	86.39	75.87	171.547	72.5633
AT5G06330	AT5G06330	Late embryosis abundant (LEA) hydroxyproline-rich glycoprotein family [Source:NCBI gene (formerly Entrezgene);Acc:830521]	0.453	-1.14141	0.000544877	0.00728757	yes	down	2.73	2.06	1.97	3.37	6.34	4.4	2.25333	4.70333
AT5G06510	NF-YA10	nuclear factor Y, subunit A10 [Source:NCBI gene (formerly Entrezgene);Acc:830539]	2.817	1.4944	1.36598e-07	6.06331e-06	yes	up	13.77	16.46	7.75	3.49	3.58	4.24	12.66	3.77
AT5G06720	PA2	peroxidase 2 [Source:NCBI gene (formerly Entrezgene);Acc:830561]	3.103	1.63354	0.000452633	0.0063181	yes	up	6.69	6.54	12.31	1.66	4.5	1.69	8.51333	2.61667
AT5G06730	AT5G06730	Peroxidase superfamily protein [Source:NCBI gene (formerly Entrezgene);Acc:830562]	5.704	2.51203	5.90538e-15	1.27284e-12	yes	up	6.99	10.99	11	1.34	1.68	1.82	9.66	1.61333
AT5G06740	AT5G06740	Concanavalin A-like lectin protein kinase family protein [Source:NCBI gene (formerly Entrezgene);Acc:830563]	0.432	-1.2113	0.00053134	0.00715346	yes	down	2.43	1.24	2.79	4.03	5.08	4.8	2.15333	4.63667
AT5G06865	AT5G06865	ncRNA [Source:NCBI gene (formerly Entrezgene);Acc:5008203]	0.239	-2.06665	8.28911e-15	1.73653e-12	yes	down	10.63	7.93	7.25	25.91	30.21	46.37	8.60333	34.1633
AT5G06870	PGIP2	polygalacturonase inhibiting protein 2 [Source:NCBI gene (formerly Entrezgene);Acc:830578]	0.218	-2.20055	0.000274352	0.00420648	yes	down	63.18	29.63	75.72	163.61	162.36	411.89	56.1767	245.953
AT5G07330	AT5G07330	NFU1 iron-sulfur cluster protein [Source:NCBI gene (formerly Entrezgene);Acc:830624]	0.048	-4.37026	0.00207314	0.021447	yes	down	0.31	0	0	0.7	0.66	4.64	0.103333	2
AT5G07560	GRP20	glycine-rich protein 20 [Source:NCBI gene (formerly Entrezgene);Acc:830649]	2.793	1.48207	0.00450184	0.0383846	yes	up	3.3	2.51	5.5	0.81	1.68	1.21	3.77	1.23333
AT5G08030	GDPD6	PLC-like phosphodiesterases superfamily protein [Source:NCBI gene (formerly Entrezgene);Acc:830697]	3.22	1.68723	0.00034556	0.00512645	yes	up	4.08	5.26	3.76	0.62	2.02	1.23	4.36667	1.29
AT5G08760	AT5G08760	transmembrane protein [Source:NCBI gene (formerly Entrezgene);Acc:5008204]	6.407	2.67975	1.09868e-17	3.51829e-15	yes	up	80.52	90.57	50.34	12.36	8.64	13.09	73.81	11.3633
AT5G09570	AT5G09570	Cox19-like CHCH family protein [Source:NCBI gene (formerly Entrezgene);Acc:830816]	7.096	2.82696	0.00320995	0.0296719	yes	up	3.67	2.28	1.15	0	0.7	0.27	2.36667	0.323333
AT5G09800	AT5G09800	ARM repeat superfamily protein [Source:NCBI gene (formerly Entrezgene);Acc:830840]	3.898	1.9629	3.16553e-07	1.28781e-05	yes	up	4.13	4.34	3.07	0.75	0.77	1.28	3.84667	0.933333
AT5G09930	ABCF2	ABC transporter family protein [Source:NCBI gene (formerly Entrezgene);Acc:830854]	0.031	-5.02153	0.0061533	0.0478267	yes	down	0	0	0	0.21	0.13	0.18	0	0.173333
AT5G10210	AT5G10210	nitric oxide synthase-interacting protein [Source:NCBI gene (formerly Entrezgene);Acc:830885]	0.297	-1.75222	2.93764e-06	8.9349e-05	yes	down	4.2	2.47	4.2	7.3	14.31	13.38	3.62333	11.6633
AT5G10300	MES5	methyl esterase 5 [Source:NCBI gene (formerly Entrezgene);Acc:830894]	0.392	-1.35225	0.00159856	0.0174881	yes	down	10.03	7.57	7.81	10.63	13.99	37.11	8.47	20.5767
AT5G10760	AT5G10760	Eukaryotic aspartyl protease family protein [Source:NCBI gene (formerly Entrezgene);Acc:830943]	16.971	4.08504	1.4204e-13	2.21109e-11	yes	up	4.39	14.32	4.24	0.3	0.59	0.4	7.65	0.43
AT5G10930	CIPK5	CBL-interacting protein kinase 5 [Source:NCBI gene (formerly Entrezgene);Acc:830960]	2.39	1.25711	0.00100819	0.0120595	yes	up	6.83	16.19	5.69	3.64	3.83	3.93	9.57	3.8
AT5G11410	AT5G11410	Protein kinase superfamily protein [Source:NCBI gene (formerly Entrezgene);Acc:831012]	3.837	1.94008	0.00308586	0.028822	yes	up	1.21	1.07	1.2	0.32	0.24	0.32	1.16	0.293333
AT5G11930	AT5G11930	Thioredoxin superfamily protein [Source:NCBI gene (formerly Entrezgene);Acc:831066]	3.579	1.83944	0.00465042	0.0392928	yes	up	3.95	3.59	2.12	0.58	0.63	1.37	3.22	0.86
AT5G12110	AT5G12110	elongation factor 1-beta 1 [Source:NCBI gene (formerly Entrezgene);Acc:831084]	0.375	-1.41689	1.7383e-05	0.000410165	yes	down	33.52	25.01	21.29	115.39	31.91	139.23	26.6067	95.51
AT5G13080	WRKY75	WRKY DNA-binding protein 75 [Source:NCBI gene (formerly Entrezgene);Acc:831147]	2.31	1.20765	0.0052782	0.0428062	yes	up	31.54	36.79	12.99	6.01	13.65	14.08	27.1067	11.2467
AT5G13320	PBS3	Auxin-responsive GH3 family protein [Source:NCBI gene (formerly Entrezgene);Acc:831173]	2.807	1.48916	0.00365855	0.032949	yes	up	1.55	5.8	2.95	0.83	1.26	1.4	3.43333	1.16333
AT5G14120	AT5G14120	Major facilitator superfamily protein [Source:NCBI gene (formerly Entrezgene);Acc:831262]	0.331	-1.59637	4.12215e-10	3.33582e-08	yes	down	145.7	93.71	179.35	287.47	446.49	459.86	139.587	397.94
AT5G14180	MPL1	Myzus persicae-induced lipase 1 [Source:NCBI gene (formerly Entrezgene);Acc:831268]	0.15	-2.74059	1.95989e-05	0.00045621	yes	down	1.55	0.86	0.68	15.28	2.81	3.46	1.03	7.18333
AT5G14200	IMD1	isopropylmalate dehydrogenase 1 [Source:NCBI gene (formerly Entrezgene);Acc:831270]	2.248	1.16866	1.79142e-11	1.93059e-09	yes	up	395.21	279.96	278.7	140.52	114.21	148.1	317.957	134.277
AT5G14360	AT5G14360	Ubiquitin-like superfamily protein [Source:NCBI gene (formerly Entrezgene);Acc:831287]	0.312	-1.68248	0.00062652	0.00820332	yes	down	1.56	0.8	2.04	4.2	4.28	5.14	1.46667	4.54
AT5G15120	AT5G15120	2-aminoethanethiol dioxygenase, putative (DUF1637) [Source:NCBI gene (formerly Entrezgene);Acc:831364]	7.063	2.82025	5.70369e-13	7.99087e-11	yes	up	17.81	16.68	9.37	1.38	3.37	1.02	14.62	1.92333
AT5G15290	CASP5	Uncharacterized protein family (UPF0497) [Source:NCBI gene (formerly Entrezgene);Acc:831381]	0.148	-2.75292	0.00380337	0.0338781	yes	down	0.1	0.19	0.27	1.11	1.22	1.28	0.186667	1.20333
AT5G15940	AT5G15940	NAD(P)-binding Rossmann-fold superfamily protein [Source:NCBI gene (formerly Entrezgene);Acc:831451]	5.818	2.54061	0.00327735	0.0301457	yes	up	0.99	0.83	1.04	0.18	0.06	0.27	0.953333	0.17
AT5G15950	AT5G15950	Adenosylmethionine decarboxylase family protein [Source:NCBI gene (formerly Entrezgene);Acc:831452]	2.752	1.4606	6.66104e-05	0.00127292	yes	up	6.08	6.55	3.01	1.8	1.73	1.87	5.21333	1.8
AT5G16170	AT5G16170	Core-2/I-branching beta-1,6-N-acetylglucosaminyltransferase family protein [Source:NCBI gene (formerly Entrezgene);Acc:831475]	117.319	6.87429	9.64993e-07	3.39934e-05	yes	up	1.02	0.78	1.58	0	0	0	1.12667	0
AT5G16370	AAE5	acyl activating enzyme 5 [Source:NCBI gene (formerly Entrezgene);Acc:831498]	0.489	-1.03232	6.39902e-12	7.39384e-10	yes	down	40.77	36.3	50.06	82.37	86.5	77.26	42.3767	82.0433
AT5G16410	AT5G16410	HXXXD-type acyl-transferase family protein [Source:NCBI gene (formerly Entrezgene);Acc:831502]	0.462	-1.11493	0.000476414	0.0065638	yes	down	1.8	2.06	2.14	3.11	4.02	5.19	2	4.10667
AT5G16570	GLN1;4	glutamine synthetase 1;4 [Source:NCBI gene (formerly Entrezgene);Acc:831519]	3.745	1.90516	2.16031e-06	6.85914e-05	yes	up	10.08	7.24	22.59	3.27	3.48	3.39	13.3033	3.38
AT5G17220	GSTF12	glutathione S-transferase phi 12 [Source:NCBI gene (formerly Entrezgene);Acc:831586]	6.242	2.64207	3.62991e-08	1.86624e-06	yes	up	8.4	7.01	4.04	1.39	0.53	1.03	6.48333	0.983333
AT5G17300	RVE1	Homeodomain-like superfamily protein [Source:NCBI gene (formerly Entrezgene);Acc:831595]	0.386	-1.37216	7.48679e-07	2.70684e-05	yes	down	2.33	1.59	1.87	5.38	4.04	4.77	1.93	4.73
AT5G17490	RGL3	RGA-like protein 3 [Source:NCBI gene (formerly Entrezgene);Acc:831615]	0.322	-1.63683	0.000645558	0.00837918	yes	down	5.33	3.25	3.85	6.13	6.47	23.87	4.14333	12.1567
AT5G17760	AT5G17760	P-loop containing nucleoside triphosphate hydrolases superfamily protein [Source:NCBI gene (formerly Entrezgene);Acc:831644]	2.616	1.38725	7.24034e-08	3.44585e-06	yes	up	10.97	13.07	7.74	3.39	3.89	4.13	10.5933	3.80333
AT5G17860	CAX7	calcium exchanger 7 [Source:NCBI gene (formerly Entrezgene);Acc:831654]	0.459	-1.12216	2.83893e-05	0.00061844	yes	down	3.41	4.98	3.21	8.36	6.23	9.46	3.86667	8.01667
AT5G18470	AT5G18470	Curculin-like (mannose-binding) lectin family protein [Source:NCBI gene (formerly Entrezgene);Acc:831965]	7.55	2.91651	0.000412187	0.00588508	yes	up	13.98	28.4	6.41	0.71	2.09	3.32	16.2633	2.04
AT5G18730	AT5G18730	DNAJ heat shock amino-terminal domain protein [Source:NCBI gene (formerly Entrezgene);Acc:831991]	4.067	2.02407	0.00372935	0.0334255	yes	up	1	0.81	0.4	0.24	0.09	0.18	0.736667	0.17
AT5G19120	AT5G19120	Eukaryotic aspartyl protease family protein [Source:NCBI gene (formerly Entrezgene);Acc:832032]	0.459	-1.12313	1.9503e-14	3.8349e-12	yes	down	156.71	144.96	123.81	253.19	309.02	318.06	141.827	293.423
AT5G19240	AT5G19240	Glycoprotein membrane GPI-anchored [Source:NCBI gene (formerly Entrezgene);Acc:832044]	3.966	1.98782	1.91677e-15	4.57088e-13	yes	up	63.19	70.38	49.57	10.08	14.56	19.22	61.0467	14.62
AT5G19600	SULTR3;5	sulfate transporter 3;5 [Source:NCBI gene (formerly Entrezgene);Acc:832080]	0.218	-2.19507	1.7662e-21	9.89778e-19	yes	down	4.3	4.18	2.74	13.72	16.13	18.82	3.74	16.2233
AT5G19880	AT5G19880	Peroxidase superfamily protein [Source:NCBI gene (formerly Entrezgene);Acc:832110]	28.926	4.85429	7.1305e-07	2.59055e-05	yes	up	2.68	7.38	1.04	0	0.26	0.12	3.7	0.126667
AT5G19890	AT5G19890	Peroxidase superfamily protein [Source:NCBI gene (formerly Entrezgene);Acc:832111]	29.369	4.8762	6.60858e-22	3.89837e-19	yes	up	6.66	9.87	6.5	0.31	0.28	0.15	7.67667	0.246667
AT5G20150	SPX1	SPX domain-containing protein 1 [Source:NCBI gene (formerly Entrezgene);Acc:832137]	2.083	1.0587	5.02276e-05	0.00100797	yes	up	15.57	22.93	25.12	8.69	8.64	11.96	21.2067	9.76333
AT5G20250	DIN10	Raffinose synthase family protein [Source:NCBI gene (formerly Entrezgene);Acc:832147]	0.378	-1.4047	2.60985e-06	8.08044e-05	yes	down	324.2	212.9	350.36	942.33	879.95	395.81	295.82	739.363
AT5G20410	MGD2	monogalactosyldiacylglycerol synthase 2 [Source:NCBI gene (formerly Entrezgene);Acc:832163]	2.86	1.51615	3.62137e-07	1.44442e-05	yes	up	7.84	11.55	12.59	4.4	3.83	2.41	10.66	3.54667
AT5G20670	AT5G20670	DUF1677 family protein (DUF1677) [Source:NCBI gene (formerly Entrezgene);Acc:832190]	0.212	-2.23495	0.00120159	0.0139558	yes	down	0.5	0.68	0.28	2.62	1.7	2.3	0.486667	2.20667
AT5G20790	AT5G20790	transmembrane protein [Source:NCBI gene (formerly Entrezgene);Acc:832202]	3.783	1.91964	0.000475581	0.00655635	yes	up	5.55	6.19	8.08	1.22	0.64	2.06	6.60667	1.30667
AT5G22140	AT5G22140	FAD/NAD(P)-binding oxidoreductase family protein [Source:NCBI gene (formerly Entrezgene);Acc:832275]	5.505	2.46069	1.59976e-23	1.15678e-20	yes	up	74.34	56.68	36.82	9.36	10.24	9.27	55.9467	9.62333
AT5G22250	CAF1b	Polynucleotidyl transferase, ribonuclease H-like superfamily protein [Source:NCBI gene (formerly Entrezgene);Acc:832285]	2.105	1.07401	0.00639008	0.0492234	yes	up	7.14	18.02	10.74	3.71	5.29	7.26	11.9667	5.42
AT5G22380	NAC090	NAC domain containing protein 90 [Source:NCBI gene (formerly Entrezgene);Acc:832299]	51.263	5.67986	0.00142524	0.0159501	yes	up	0.54	1.83	0.25	0	0	0	0.873333	0
AT5G22460	AT5G22460	alpha/beta-Hydrolases superfamily protein [Source:NCBI gene (formerly Entrezgene);Acc:832307]	2.98	1.57524	7.93648e-07	2.84647e-05	yes	up	7.55	12.49	7.3	2.76	2.76	2.44	9.11333	2.65333
AT5G22520	AT5G22520	-	12.608	3.65626	0.000509169	0.00692149	yes	up	3.2	7.03	4.44	1.13	0	0	4.89	0.376667
AT5G22530	AT5G22530	-	19.413	4.27894	3.80949e-06	0.000112212	yes	up	2.4	13.2	2.46	0.44	0.12	0.33	6.02	0.296667
AT5G22540	AT5G22540	transmembrane protein, putative (DUF247) [Source:NCBI gene (formerly Entrezgene);Acc:832315]	18.487	4.20842	0.000612304	0.00803125	yes	up	0.93	1.44	0.27	0.09	0	0.04	0.88	0.0433333
AT5G22570	WRKY38	WRKY DNA-binding protein 38 [Source:NCBI gene (formerly Entrezgene);Acc:832320]	11.069	3.46849	0.00215692	0.0220171	yes	up	0.52	4.19	0.66	0	0.3	0.16	1.79	0.153333
AT5G22580	AT5G22580	Stress responsive A/B Barrel Domain-containing protein [Source:NCBI gene (formerly Entrezgene);Acc:832321]	2.456	1.29617	4.46794e-06	0.000128773	yes	up	196.92	210.32	170.89	44.7	70.59	109.94	192.71	75.0767
AT5G22890	AT5G22890	C2H2 and C2HC zinc fingers superfamily protein [Source:NCBI gene (formerly Entrezgene);Acc:832353]	0.154	-2.70239	7.13783e-18	2.35296e-15	yes	down	1.78	1.46	1.39	7.01	12.17	9.37	1.54333	9.51667
AT5G23660	SWEET12	bidirectional sugar transporter SWEET12-like protein [Source:NCBI gene (formerly Entrezgene);Acc:832431]	0.414	-1.27387	1.07404e-10	9.82678e-09	yes	down	19.7	25.67	25.15	43.38	57.96	60.29	23.5067	53.8767
AT5G23980	FRO4	ferric reduction oxidase 4 [Source:NCBI gene (formerly Entrezgene);Acc:832463]	0.133	-2.91557	9.68844e-35	1.8098e-31	yes	down	1.44	2.5	2.26	16.85	15.21	12.71	2.06667	14.9233
AT5G23990	FRO5	ferric reduction oxidase 5 [Source:NCBI gene (formerly Entrezgene);Acc:832464]	15.83	3.98457	3.9871e-12	4.88387e-10	yes	up	3	2.22	5.78	0.32	0.08	0.31	3.66667	0.236667
AT5G24105	AGP41	arabinogalactan protein 41 [Source:NCBI gene (formerly Entrezgene);Acc:2745995]	2.748	1.45839	0.000172467	0.0028851	yes	up	8.69	9.17	7.48	2.01	3.45	3.47	8.44667	2.97667
AT5G24110	WRKY30	WRKY DNA-binding protein 30 [Source:NCBI gene (formerly Entrezgene);Acc:832476]	63.36	5.98551	1.27573e-08	7.27653e-07	yes	up	2.52	11.12	1.61	0	0.06	0.17	5.08333	0.0766667
AT5G24120	SIGE	sigma factor E [Source:NCBI gene (formerly Entrezgene);Acc:832477]	0.49	-1.0283	4.94726e-12	5.86761e-10	yes	down	7.75	8.27	8.81	15.89	15.29	16.81	8.27667	15.9967
AT5G24200	AT5G24200	alpha/beta-Hydrolases superfamily protein [Source:NCBI gene (formerly Entrezgene);Acc:832487]	14.056	3.81313	0.00182272	0.0194025	yes	up	0.66	0.64	0.82	0	0.17	0	0.706667	0.0566667
AT5G24420	PGL5	6-phosphogluconolactonase 5 [Source:NCBI gene (formerly Entrezgene);Acc:832513]	0.253	-1.98195	0.000927747	0.0112595	yes	down	15.5	8.92	15.89	25.21	38.16	88.78	13.4367	50.7167
AT5G24470	PRR5	two-component response regulator-like protein [Source:NCBI gene (formerly Entrezgene);Acc:832518]	0.288	-1.79393	1.23459e-14	2.51588e-12	yes	down	19.03	26.62	31.44	72.73	74.28	107.04	25.6967	84.6833
AT5G24580	AT5G24580	Heavy metal transport/detoxification superfamily protein [Source:NCBI gene (formerly Entrezgene);Acc:832529]	2.094	1.06616	0.00529784	0.0429188	yes	up	9.95	4.88	12.34	4.12	4.55	3.01	9.05667	3.89333
AT5G24655	LSU4	response to low sulfur 4 [Source:NCBI gene (formerly Entrezgene);Acc:832537]	8.188	3.03344	4.82513e-07	1.84574e-05	yes	up	7.78	8.12	4.65	0.23	0.9	1.28	6.85	0.803333
AT5G24660	LSU2	response to low sulfur 2 [Source:NCBI gene (formerly Entrezgene);Acc:832538]	3.58	1.8398	2.11798e-16	5.56818e-14	yes	up	47.28	54.83	35.34	11.41	13.55	11.99	45.8167	12.3167
AT5G25190	ESE3	Integrase-type DNA-binding superfamily protein [Source:NCBI gene (formerly Entrezgene);Acc:832590]	0.359	-1.47849	3.18348e-14	5.92669e-12	yes	down	17.05	17.36	17.15	36.84	54.55	46.04	17.1867	45.81
AT5G25250	FLOT1	SPFH/Band 7/PHB domain-containing membrane-associated protein family [Source:NCBI gene (formerly Entrezgene);Acc:832596]	4.881	2.28715	2.43351e-23	1.65302e-20	yes	up	10.56	12.94	11.22	2.06	2.55	2.15	11.5733	2.25333
AT5G25350	EBF2	EIN3-binding F box protein 2 [Source:NCBI gene (formerly Entrezgene);Acc:832607]	0.464	-1.10662	7.6169e-06	0.000202299	yes	down	30.49	31.58	29.16	37.68	73.65	73.88	30.41	61.7367
AT5G25440	AT5G25440	Protein kinase superfamily protein [Source:NCBI gene (formerly Entrezgene);Acc:832618]	2.494	1.31822	3.47635e-11	3.49443e-09	yes	up	21.78	21.14	19.28	6.15	8.56	8.47	20.7333	7.72667
AT5G25930	AT5G25930	kinase family with leucine-rich repeat domain-containing protein [Source:NCBI gene (formerly Entrezgene);Acc:832662]	2.463	1.30051	8.47847e-08	4.01804e-06	yes	up	20.46	27.71	15.01	7.59	9.49	7.17	21.06	8.08333
AT5G26220	AT5G26220	ChaC-like family protein [Source:NCBI gene (formerly Entrezgene);Acc:832691]	2.473	1.30654	1.45565e-09	1.05715e-07	yes	up	16.61	14.19	16.79	6.6	6.56	5.26	15.8633	6.14
AT5G26280	AT5G26280	TRAF-like family protein [Source:NCBI gene (formerly Entrezgene);Acc:832697]	0.337	-1.56871	1.05832e-13	1.67066e-11	yes	down	36.27	25.09	34.69	68.96	108.59	90.25	32.0167	89.2667
AT5G26290	AT5G26290	TRAF-like family protein [Source:NCBI gene (formerly Entrezgene);Acc:832698]	0.457	-1.13046	4.45406e-06	0.000128663	yes	down	11.14	6.85	8.66	15.04	19.37	21.03	8.88333	18.48
AT5G27420	CNI1	carbon/nitrogen insensitive 1 [Source:NCBI gene (formerly Entrezgene);Acc:832801]	3.885	1.9579	4.44456e-12	5.35641e-10	yes	up	17.5	28.8	16.32	3.93	5.63	5.74	20.8733	5.1
AT5G27520	PNC2	peroxisomal adenine nucleotide carrier 2 [Source:NCBI gene (formerly Entrezgene);Acc:832812]	0.482	-1.053	0.00624055	0.0483875	yes	down	28.68	24.24	23.65	28.2	31.58	90.86	25.5233	50.2133
AT5G28080	WNK9	Protein kinase superfamily protein [Source:NCBI gene (formerly Entrezgene);Acc:832881]	0.185	-2.43563	3.26407e-10	2.68998e-08	yes	down	1.17	0.91	1.17	3.21	5.48	7.76	1.08333	5.48333
AT5G28237	AT5G28237	Pyridoxal-5'-phosphate-dependent enzyme family protein [Source:NCBI gene (formerly Entrezgene);Acc:2746023]	0.18	-2.47403	0.0048064	0.0401567	yes	down	0.39	0.13	1.45	1.04	1.91	7.53	0.656667	3.49333
AT5G28630	AT5G28630	glycine-rich protein [Source:NCBI gene (formerly Entrezgene);Acc:832966]	2.384	1.25326	0.000303222	0.00456482	yes	up	16.35	13.29	19.27	9.34	6.21	4.33	16.3033	6.62667
AT5G28910	AT5G28910	alpha-(1,6)-fucosyltransferase [Source:NCBI gene (formerly Entrezgene);Acc:833014]	0.33	-1.59799	6.53578e-05	0.00125219	yes	down	0.72	0.69	0.6	1.72	1.73	2.59	0.67	2.01333
AT5G36907	AT5G36907	transmembrane protein [Source:NCBI gene (formerly Entrezgene);Acc:28721220]	3.897	1.96245	0.00077114	0.00969482	yes	up	4.49	6.77	8.55	1.05	1.54	2.41	6.60333	1.66667
AT5G36970	NHL25	NDR1/HIN1-like 25 [Source:NCBI gene (formerly Entrezgene);Acc:833667]	25.464	4.67041	5.74059e-05	0.00112661	yes	up	1.49	3.81	0.89	0.15	0.08	0	2.06333	0.0766667
AT5G37600	GSR 1	-	2.698	1.43187	8.21648e-20	3.8371e-17	yes	up	151.95	158.14	190.71	50.8	59.88	65.61	166.933	58.7633
AT5G37840	AT5G37840	plastid movement impaired protein [Source:NCBI gene (formerly Entrezgene);Acc:833762]	112.747	6.81694	1.29396e-06	4.41484e-05	yes	up	2.36	2.47	1.24	0	0	0	2.02333	0
AT5G37980	AT5G37980	Zinc-binding dehydrogenase family protein [Source:NCBI gene (formerly Entrezgene);Acc:833777]	2.63	1.39505	0.00492581	0.0408844	yes	up	2.83	1.43	2.37	0.76	0.77	0.86	2.21	0.796667
AT5G38100	AT5G38100	S-adenosyl-L-methionine-dependent methyltransferases superfamily protein [Source:NCBI gene (formerly Entrezgene);Acc:833790]	0.191	-2.39111	0.00374435	0.0335331	yes	down	0.32	0.24	0.68	2.1	4.2	0.91	0.413333	2.40333
AT5G38310	AT5G38310	-	8.11	3.01973	0.00188753	0.0199486	yes	up	0.6	7.67	1.69	0.16	0.45	0.57	3.32	0.393333
AT5G38510	AT5G38510	Rhomboid-related intramembrane serine protease family protein [Source:NCBI gene (formerly Entrezgene);Acc:833839]	0.471	-1.08574	3.12464e-07	1.27349e-05	yes	down	17.14	24.35	27.12	55.21	42.25	41.5	22.87	46.32
AT5G38900	AT5G38900	Thioredoxin superfamily protein [Source:NCBI gene (formerly Entrezgene);Acc:833882]	2.583	1.36925	7.54252e-05	0.00141204	yes	up	31.42	32.81	18.06	8.88	12.56	9.41	27.43	10.2833
AT5G39080	AT5G39080	HXXXD-type acyl-transferase family protein [Source:NCBI gene (formerly Entrezgene);Acc:833900]	0.417	-1.26112	2.19348e-11	2.29762e-09	yes	down	18.06	15.9	20.88	50.96	38.82	35.08	18.28	41.62
AT5G39610	NAC6	NAC domain containing protein 6 [Source:NCBI gene (formerly Entrezgene);Acc:833957]	0.456	-1.13334	8.09411e-10	6.29992e-08	yes	down	8.19	9	7.74	15.82	17.56	18.7	8.31	17.36
AT5G39670	AT5G39670	Calcium-binding EF-hand family protein [Source:NCBI gene (formerly Entrezgene);Acc:833963]	3.992	1.99727	5.46732e-05	0.00108265	yes	up	9.68	27.38	7.64	4.01	2.97	3.78	14.9	3.58667
AT5G40000	AT5G40000	P-loop containing nucleoside triphosphate hydrolases superfamily protein [Source:NCBI gene (formerly Entrezgene);Acc:833997]	40.184	5.32854	4.73495e-09	3.03253e-07	yes	up	1.76	7	1.69	0	0.09	0.16	3.48333	0.0833333
AT5G40780	LHT1	lysine histidine transporter 1 [Source:NCBI gene (formerly Entrezgene);Acc:834078]	3.521	1.81588	2.67138e-18	9.81667e-16	yes	up	20.37	22	21.02	4.73	7.14	5.18	21.13	5.68333
AT5G40890	CLC-A	chloride channel A [Source:NCBI gene (formerly Entrezgene);Acc:834090]	0.496	-1.01206	3.86585e-11	3.81748e-09	yes	down	50.96	42.31	44.5	80.48	104.5	79.17	45.9233	88.05
AT5G40990	GLIP1	GDSL lipase 1 [Source:NCBI gene (formerly Entrezgene);Acc:834101]	18.906	4.24077	3.96094e-14	7.16035e-12	yes	up	11.08	28.25	9.41	0.32	1.52	0.64	16.2467	0.826667
AT5G41080	GDPD2	PLC-like phosphodiesterases superfamily protein [Source:NCBI gene (formerly Entrezgene);Acc:834110]	2.605	1.38133	0.000747621	0.00945216	yes	up	27.73	7.3	14.88	6.39	6.56	5.2	16.6367	6.05
AT5G41460	AT5G41460	transferring glycosyl group transferase (DUF604) [Source:NCBI gene (formerly Entrezgene);Acc:834147]	2.505	1.32471	4.01668e-11	3.94903e-09	yes	up	9.51	8.43	7.68	3.48	3.07	3.12	8.54	3.22333
AT5G41550	AT5G41550	Disease resistance protein (TIR-NBS-LRR class) family [Source:NCBI gene (formerly Entrezgene);Acc:834157]	3.433	1.7794	0.00422563	0.036657	yes	up	0.49	0.46	0.61	0.08	0.2	0.15	0.52	0.143333
AT5G41610	CHX18	cation/H+ exchanger 18 [Source:NCBI gene (formerly Entrezgene);Acc:834163]	3.192	1.67435	5.26571e-05	0.00104735	yes	up	3.81	1.98	1.83	0.81	0.46	0.91	2.54	0.726667
AT5G41740	AT5G41740	Disease resistance protein (TIR-NBS-LRR class) family [Source:NCBI gene (formerly Entrezgene);Acc:834177]	4.315	2.10948	6.09596e-33	9.76051e-30	yes	up	13.56	11.35	14.54	3.16	3.04	2.43	13.15	2.87667
AT5G41750	AT5G41750	Disease resistance protein (TIR-NBS-LRR class) family [Source:NCBI gene (formerly Entrezgene);Acc:834178]	7.706	2.94593	3.51106e-55	2.62347e-51	yes	up	9.93	10.87	12.75	1.44	1.51	1.2	11.1833	1.38333
AT5G42380	CML37	calmodulin like 37 [Source:NCBI gene (formerly Entrezgene);Acc:834244]	8.586	3.10194	7.12914e-13	9.74432e-11	yes	up	9.3	8.12	4.17	0.73	0.68	0.97	7.19667	0.793333
AT5G42800	DFR	dihydroflavonol 4-reductase [Source:NCBI gene (formerly Entrezgene);Acc:834291]	7.561	2.91866	2.20951e-16	5.69292e-14	yes	up	20	14.71	8.79	2.2	1.3	1.95	14.5	1.81667
AT5G42830	AT5G42830	HXXXD-type acyl-transferase family protein [Source:NCBI gene (formerly Entrezgene);Acc:834294]	2.933	1.55225	7.80198e-07	2.80721e-05	yes	up	13.39	21.98	9.69	4.52	4.68	5.38	15.02	4.86
AT5G42900	COR27	cold regulated protein 27 [Source:NCBI gene (formerly Entrezgene);Acc:834301]	0.193	-2.37233	5.25405e-16	1.32331e-13	yes	down	6.07	12.16	8.77	37.68	38.03	57.98	9	44.5633
AT5G44070	CAD1	phytochelatin synthase 1 (PCS1) [Source:NCBI gene (formerly Entrezgene);Acc:834430]	2.056	1.03964	3.03439e-08	1.58831e-06	yes	up	72.3	81.02	55.86	26.91	34.13	35.41	69.7267	32.15
AT5G44420	PDF1.2	plant defensin 1.2 [Source:NCBI gene (formerly Entrezgene);Acc:834469]	60.953	5.92962	0.000405142	0.00581081	yes	up	0.98	1.32	4.27	0	0	0	2.19	0
AT5G44530	AT5G44530	Subtilase family protein [Source:NCBI gene (formerly Entrezgene);Acc:834480]	2.352	1.234	2.13626e-16	5.56818e-14	yes	up	24.9	26.58	29.33	9.51	11.65	11.4	26.9367	10.8533
AT5G44565	AT5G44565	transmembrane protein [Source:NCBI gene (formerly Entrezgene);Acc:2746190]	4.428	2.14657	0.000629146	0.00822297	yes	up	5.11	4.24	5.28	1.13	0.59	1.42	4.87667	1.04667
AT5G44568	AT5G44568	transmembrane protein [Source:NCBI gene (formerly Entrezgene);Acc:5008297]	20.048	4.32538	2.29587e-19	1.0091e-16	yes	up	18.92	15.64	10.32	1.12	0.51	0.71	14.96	0.78
AT5G44578	AT5G44578	transmembrane protein [Source:NCBI gene (formerly Entrezgene);Acc:5008300]	3.193	1.67509	0.000972503	0.0117014	yes	up	14.99	16.6	9.6	1.95	4.08	6.6	13.73	4.21
AT5G44820	AT5G44820	Nucleotide-diphospho-sugar transferase family protein [Source:NCBI gene (formerly Entrezgene);Acc:834512]	3.153	1.65664	1.31392e-05	0.000325807	yes	up	6.29	7.8	5.78	1.16	1.92	2.91	6.62333	1.99667
AT5G45340	CYP707A3	cytochrome P450, family 707, subfamily A, polypeptide 3 [Source:NCBI gene (formerly Entrezgene);Acc:834570]	2.425	1.27818	0.000394625	0.00570336	yes	up	11.45	12.63	17.27	3.72	8.8	3.69	13.7833	5.40333
AT5G46260	AT5G46260	disease resistance protein (TIR-NBS-LRR class) family [Source:NCBI gene (formerly Entrezgene);Acc:834668]	2.011	1.00768	0.000481321	0.00661109	yes	up	1.7	1.85	2.06	0.65	0.96	1.02	1.87	0.876667
AT5G46350	WRKY8	WRKY DNA-binding protein 8 [Source:NCBI gene (formerly Entrezgene);Acc:834678]	5.007	2.32404	0.000855663	0.0105342	yes	up	1.57	1.15	0.93	0.21	0.23	0.26	1.21667	0.233333
AT5G47000	AT5G47000	Peroxidase superfamily protein [Source:NCBI gene (formerly Entrezgene);Acc:834746]	0.083	-3.58315	0.00119636	0.0139095	yes	down	0	0.28	0	0.86	1.44	0.85	0.0933333	1.05
AT5G47220	ERF2	ethylene responsive element binding factor 2 [Source:NCBI gene (formerly Entrezgene);Acc:834768]	0.194	-2.36436	2.91488e-05	0.000632526	yes	down	17.56	31.15	27.26	59.25	105.31	207.95	25.3233	124.17
AT5G47240	NUDT8	nudix hydrolase homolog 8 [Source:NCBI gene (formerly Entrezgene);Acc:834771]	0.184	-2.43875	0.000241368	0.00380218	yes	down	41.54	30.32	54.39	102.96	130.43	414.26	42.0833	215.883
AT5G47450	TIP2;3	tonoplast intrinsic protein 2;3 [Source:NCBI gene (formerly Entrezgene);Acc:834794]	0.097	-3.37176	2.06199e-12	2.70302e-10	yes	down	1.2	1.93	1.01	5.95	14.95	19.88	1.38	13.5933
AT5G47910	RBOHD	respiratory burst oxidase homologue D [Source:NCBI gene (formerly Entrezgene);Acc:834842]	2.141	1.09838	1.23466e-08	7.06025e-07	yes	up	34.51	44.87	35.81	13.2	18.43	19.13	38.3967	16.92
AT5G47990	CYP705A5	cytochrome P450, family 705, subfamily A, polypeptide 5 [Source:NCBI gene (formerly Entrezgene);Acc:834850]	0.423	-1.23979	0.000511304	0.00694209	yes	down	12.61	17.51	33.42	31.97	45.2	65.13	21.18	47.4333
AT5G48000	CYP708A2	cytochrome P450, family 708, subfamily A, polypeptide 2 [Source:NCBI gene (formerly Entrezgene);Acc:834851]	0.396	-1.3351	2.81315e-08	1.50142e-06	yes	down	19.41	18.91	26.75	37.63	54.68	67.56	21.69	53.29
AT5G48010	THAS1	thalianol synthase 1 [Source:NCBI gene (formerly Entrezgene);Acc:834852]	0.468	-1.09572	2.98102e-05	0.000643144	yes	down	14.85	20.26	25.02	28.6	40.25	52.69	20.0433	40.5133
AT5G48485	DIR1	Bifunctional inhibitor/lipid-transfer protein/seed storage 2S albumin superfamily protein [Source:NCBI gene (formerly Entrezgene);Acc:834904]	2.095	1.06682	8.33624e-05	0.00153798	yes	up	28.57	22.7	21.97	13.91	12.23	7.7	24.4133	11.28
AT5G48540	AT5G48540	receptor-like protein kinase-related family protein [Source:NCBI gene (formerly Entrezgene);Acc:834910]	4.96	2.31049	3.19919e-14	5.92669e-12	yes	up	45.11	53.93	24.4	6.83	8.57	8.44	41.1467	7.94667
AT5G49130	AT5G49130	MATE efflux family protein [Source:NCBI gene (formerly Entrezgene);Acc:834972]	12.72	3.66898	0.00421251	0.0365574	yes	up	0.56	0.31	0.5	0.1	0	0	0.456667	0.0333333
AT5G49350	AT5G49350	Glycine-rich protein family [Source:NCBI gene (formerly Entrezgene);Acc:3771473]	2.39	1.2572	0.00369035	0.0331422	yes	up	10.85	6.68	10.39	2.59	3.69	6.01	9.30667	4.09667
AT5G49360	BXL1	beta-xylosidase 1 [Source:NCBI gene (formerly Entrezgene);Acc:834996]	0.444	-1.17267	0.000116126	0.00205648	yes	down	161.05	148	219.5	518.51	416.11	193.35	176.183	375.99
AT5G49520	WRKY48	WRKY DNA-binding protein 48 [Source:NCBI gene (formerly Entrezgene);Acc:835012]	2.409	1.26873	0.000119456	0.00209525	yes	up	6.68	6.23	6.12	2.74	3.36	1.4	6.34333	2.5
AT5G49850	AT5G49850	Mannose-binding lectin superfamily protein [Source:NCBI gene (formerly Entrezgene);Acc:835048]	2.646	1.40401	3.80104e-06	0.000112111	yes	up	4.02	4.05	4.17	1.76	1.66	0.92	4.08	1.44667
AT5G50200	WR3	nitrate transmembrane transporter [Source:NCBI gene (formerly Entrezgene);Acc:835085]	3.955	1.98363	9.06887e-16	2.23393e-13	yes	up	66.7	43.26	81.8	15.9	16.84	13.56	63.92	15.4333
AT5G50450	AT5G50450	HCP-like superfamily protein with MYND-type zinc finger [Source:NCBI gene (formerly Entrezgene);Acc:835113]	0.42	-1.25158	2.62238e-11	2.69648e-09	yes	down	19.11	25.21	29.76	56.27	53.09	58.55	24.6933	55.97
AT5G50760	AT5G50760	SAUR-like auxin-responsive protein family [Source:NCBI gene (formerly Entrezgene);Acc:835148]	0.094	-3.4115	6.16547e-15	1.31624e-12	yes	down	0.93	0.96	0.94	5.41	10	13.24	0.943333	9.55
AT5G50790	SWEET10	Nodulin MtN3 family protein [Source:NCBI gene (formerly Entrezgene);Acc:835151]	12.395	3.63171	0.00229028	0.0231048	yes	up	0.86	0.67	1.36	0.22	0	0	0.963333	0.0733333
AT5G50800	SWEET13	Nodulin MtN3 family protein [Source:NCBI gene (formerly Entrezgene);Acc:835152]	5.983	2.58076	6.34846e-05	0.00122362	yes	up	3.71	7.42	5.63	0.12	1.19	1.36	5.58667	0.89
AT5G50890	AT5G50890	alpha/beta-Hydrolases superfamily protein [Source:NCBI gene (formerly Entrezgene);Acc:835161]	2.019	1.01367	0.00022327	0.00356723	yes	up	4.44	4.81	5.07	2.63	1.96	2.14	4.77333	2.24333
AT5G52020	AT5G52020	Integrase-type DNA-binding superfamily protein [Source:NCBI gene (formerly Entrezgene);Acc:835277]	3.047	1.6075	0.00206105	0.0213594	yes	up	4.21	2	2.37	0.82	0.98	0.88	2.86	0.893333
AT5G52050	AT5G52050	MATE efflux family protein [Source:NCBI gene (formerly Entrezgene);Acc:835280]	3.302	1.72336	1.1058e-05	0.000279455	yes	up	3.38	8.77	4.59	1.71	1.5	1.54	5.58	1.58333
AT5G52250	RUP1	Transducin/WD40 repeat-like superfamily protein [Source:NCBI gene (formerly Entrezgene);Acc:835301]	0.318	-1.65397	1.07772e-07	4.95042e-06	yes	down	2.37	2.74	4.04	10.68	10.11	6.64	3.05	9.14333
AT5G52400	CYP715A1	cytochrome P450, family 715, subfamily A, polypeptide 1 [Source:NCBI gene (formerly Entrezgene);Acc:835316]	123.225	6.94515	8.62762e-05	0.00158392	yes	up	0.54	1.95	0.03	0	0	0	0.84	0
AT5G52750	AT5G52750	Heavy metal transport/detoxification superfamily protein [Source:NCBI gene (formerly Entrezgene);Acc:835352]	17.35	4.11687	1.13765e-26	9.44501e-24	yes	up	26.81	42.94	21.82	1.43	1.83	1.85	30.5233	1.70333
AT5G52760	AT5G52760	Copper transport protein family [Source:NCBI gene (formerly Entrezgene);Acc:835353]	163.087	7.3495	2.31948e-08	1.25285e-06	yes	up	6.48	12.03	3.99	0	0.13	0	7.5	0.0433333
AT5G52790	AT5G52790	CBS domain protein with a domain protein (DUF21) [Source:NCBI gene (formerly Entrezgene);Acc:835356]	0.42	-1.25146	0.00019477	0.00320085	yes	down	1.67	2.07	1.78	2.76	4.23	5.49	1.84	4.16
AT5G52810	AT5G52810	NAD(P)-binding Rossmann-fold superfamily protein [Source:NCBI gene (formerly Entrezgene);Acc:835358]	2.37	1.24511	1.50214e-09	1.07581e-07	yes	up	13.72	15.89	14.5	6.89	5.67	5.22	14.7033	5.92667
AT5G53048	AT5G53048	ncRNA [Source:NCBI gene (formerly Entrezgene);Acc:6241185]	5.952	2.57337	0.000416571	0.00592128	yes	up	4.89	9.48	9.76	1.53	0.13	2.76	8.04333	1.47333
AT5G53050	AT5G53050	alpha/beta-Hydrolases superfamily protein [Source:NCBI gene (formerly Entrezgene);Acc:835385]	0.449	-1.15596	0.000153419	0.00260731	yes	down	31.07	24.53	32.09	44.3	43.15	97.75	29.23	61.7333
AT5G53820	AT5G53820	Late embryosis abundant protein (LEA) family protein [Source:NCBI gene (formerly Entrezgene);Acc:835463]	4.55	2.1858	8.13805e-06	0.000214279	yes	up	17.02	34.43	13.41	6.39	2.5	5.02	21.62	4.63667
AT5G54170	AT5G54170	Polyketide cyclase/dehydrase and lipid transport superfamily protein [Source:NCBI gene (formerly Entrezgene);Acc:835505]	0.452	-1.14708	0.000223961	0.00357572	yes	down	39.33	36.73	36.18	50.76	56.52	127.79	37.4133	78.3567
AT5G54470	BBX29	B-box type zinc finger family protein [Source:NCBI gene (formerly Entrezgene);Acc:835535]	4.332	2.11512	1.50964e-05	0.000361925	yes	up	3.18	5.25	4.5	0.65	0.71	1.48	4.31	0.946667
AT5G54490	PBP1	pinoid-binding protein 1 [Source:NCBI gene (formerly Entrezgene);Acc:835537]	4.271	2.09443	9.17617e-05	0.00167639	yes	up	5.42	9.49	4.29	0.61	2.18	1.51	6.4	1.43333
AT5G54610	ANK	ankyrin [Source:NCBI gene (formerly Entrezgene);Acc:835550]	9.044	3.17694	0.00028562	0.00434359	yes	up	1.83	4.83	1.55	0.04	0.09	0.73	2.73667	0.286667
AT5G54710	AT5G54710	Ankyrin repeat family protein [Source:NCBI gene (formerly Entrezgene);Acc:835560]	3.249	1.70009	4.47683e-17	1.32043e-14	yes	up	24.92	24.84	20.07	6.77	8.45	5.77	23.2767	6.99667
AT5G55450	AT5G55450	Bifunctional inhibitor/lipid-transfer protein/seed storage 2S albumin superfamily protein [Source:NCBI gene (formerly Entrezgene);Acc:835638]	4.359	2.12393	4.18885e-14	7.45217e-12	yes	up	28.94	31.08	18.63	5.91	4.81	4.97	26.2167	5.23
AT5G55460	AT5G55460	Bifunctional inhibitor/lipid-transfer protein/seed storage 2S albumin superfamily protein [Source:NCBI gene (formerly Entrezgene);Acc:835639]	16.792	4.06973	4.47643e-08	2.24482e-06	yes	up	11.38	10.02	5.08	0.62	0	0.88	8.82667	0.5
AT5G56030	HSP81-2	heat shock protein 81-2 [Source:NCBI gene (formerly Entrezgene);Acc:835701]	0.479	-1.06227	0.000903759	0.0110281	yes	down	78.45	72.92	66.73	191.53	64.2	176.39	72.7	144.04
AT5G56550	OXS3	oxidative stress 3 [Source:NCBI gene (formerly Entrezgene);Acc:835756]	0.378	-1.40264	5.97426e-14	1.00691e-11	yes	down	11.26	9.77	12.61	30.46	27.92	26.94	11.2133	28.44
AT5G56840	AT5G56840	myb-like transcription factor family protein [Source:NCBI gene (formerly Entrezgene);Acc:835786]	3.07	1.6184	0.000770233	0.00968885	yes	up	2.3	2.57	2.65	0.81	0.81	0.73	2.50667	0.783333
AT5G56870	BGAL4	beta-galactosidase 4 [Source:NCBI gene (formerly Entrezgene);Acc:835789]	0.246	-2.02209	2.26068e-13	3.42402e-11	yes	down	10.4	7.02	16.56	50.66	42.53	37.07	11.3267	43.42
AT5G56960	AT5G56960	basic helix-loop-helix (bHLH) DNA-binding family protein [Source:NCBI gene (formerly Entrezgene);Acc:835798]	38.84	5.27948	1.95175e-05	0.000454786	yes	up	1.21	0.55	0.99	0	0	0.08	0.916667	0.0266667
AT5G56980	AT5G56980	cotton fiber protein [Source:NCBI gene (formerly Entrezgene);Acc:835800]	0.398	-1.32901	2.46776e-05	0.000551313	yes	down	27.53	19.39	29.49	41.58	44.82	95.41	25.47	60.6033
AT5G56985	AT5G56985	-	0.425	-1.23505	0.00051857	0.00702373	yes	down	32.36	32	30.37	48.24	62.03	116.27	31.5767	75.5133
AT5G57220	CYP81F2	cytochrome P450, family 81, subfamily F, polypeptide 2 [Source:NCBI gene (formerly Entrezgene);Acc:835828]	2.729	1.4485	5.33661e-08	2.61929e-06	yes	up	36.13	34.34	30.16	7.69	16.48	10.74	33.5433	11.6367
AT5G57550	XTH25	xyloglucan endotransglucosylase/hydrolase 25 [Source:NCBI gene (formerly Entrezgene);Acc:835859]	0.102	-3.28912	2.95939e-18	1.06996e-15	yes	down	2.16	2.79	4.59	18.18	28.03	42.88	3.18	29.6967
AT5G57560	TCH4	Xyloglucan endotransglucosylase/hydrolase family protein [Source:NCBI gene (formerly Entrezgene);Acc:835860]	0.411	-1.2835	1.9497e-06	6.2435e-05	yes	down	180.9	168.19	270.91	434.28	667.18	331.7	206.667	477.72
AT5G57630	CIPK21	CBL-interacting protein kinase 21 [Source:NCBI gene (formerly Entrezgene);Acc:835868]	0.468	-1.09412	3.89641e-06	0.000114472	yes	down	41.57	48.09	75.15	93.31	106.62	129.71	54.9367	109.88
AT5G57640	AT5G57640	GCK domain-containing protein [Source:NCBI gene (formerly Entrezgene);Acc:835869]	0.298	-1.74743	0.000334135	0.00497672	yes	down	1.89	1.14	3.34	9.54	7.06	3.9	2.12333	6.83333
AT5G57655	AT5G57655	xylose isomerase family protein [Source:NCBI gene (formerly Entrezgene);Acc:835871]	0.331	-1.59576	4.86838e-23	3.20969e-20	yes	down	76.84	83.38	95.34	297.35	223.38	213.16	85.1867	244.63
AT5G57800	CER3	Fatty acid hydroxylase superfamily [Source:NCBI gene (formerly Entrezgene);Acc:835889]	0.471	-1.0865	2.62609e-28	2.55941e-25	yes	down	30.22	29.08	31.09	59	60.83	61.67	30.13	60.5
AT5G58770	cPT4	Undecaprenyl pyrophosphate synthetase family protein [Source:NCBI gene (formerly Entrezgene);Acc:835991]	0.36	-1.47557	0.00113064	0.0132902	yes	down	6.39	4.32	2.04	18.1	7.22	7.65	4.25	10.99
AT5G58840	AT5G58840	Subtilase family protein [Source:NCBI gene (formerly Entrezgene);Acc:836001]	8.07	3.01257	2.73251e-06	8.39493e-05	yes	up	1.11	1.17	0.62	0.07	0.12	0.14	0.966667	0.11
AT5G59320	LTP3	lipid transfer protein 3 [Source:NCBI gene (formerly Entrezgene);Acc:836051]	3.074	1.62032	0.00033041	0.00493107	yes	up	48.72	130.71	31.76	15.81	21.33	29.04	70.3967	22.06
AT5G59570	BOA	Homeodomain-like superfamily protein [Source:NCBI gene (formerly Entrezgene);Acc:836076]	0.495	-1.01486	0.000452156	0.0063181	yes	down	1.58	1.51	2.01	2.77	3.54	3.71	1.7	3.34
AT5G59670	AT5G59670	Leucine-rich repeat protein kinase family protein [Source:NCBI gene (formerly Entrezgene);Acc:836088]	3.404	1.7674	0.000810436	0.0100814	yes	up	1.47	1.98	1.5	0.24	0.31	0.85	1.65	0.466667
AT5G59780	MYB59	myb domain protein 59 [Source:NCBI gene (formerly Entrezgene);Acc:836099]	0.414	-1.27288	3.98988e-10	3.24048e-08	yes	down	34.66	27.75	38.54	58.33	81.46	87.65	33.65	75.8133
AT5G59820	RHL41	C2H2-type zinc finger family protein [Source:NCBI gene (formerly Entrezgene);Acc:836103]	2.619	1.38878	5.15787e-05	0.00103047	yes	up	23.15	17.61	11.36	8.52	5.95	4.56	17.3733	6.34333
AT5G59920	ULI3	Cysteine/Histidine-rich C1 domain family protein [Source:NCBI gene (formerly Entrezgene);Acc:836114]	0.495	-1.01356	9.00666e-05	0.00164811	yes	down	5.93	5.37	5.97	8.03	9.71	15.17	5.75667	10.97
AT5G60770	NRT2.4	nitrate transporter 2.4 [Source:NCBI gene (formerly Entrezgene);Acc:836198]	79.743	6.31729	3.72947e-05	0.000784239	yes	up	0.41	0.4	1.06	0	0	0	0.623333	0
AT5G60900		-	5.271	2.39807	7.79839e-05	0.00144949	yes	up	3.36	5.59	2.31	0.4	0.21	1.41	3.75333	0.673333
AT5G61160	AACT1	anthocyanin 5-aromatic acyltransferase 1 [Source:NCBI gene (formerly Entrezgene);Acc:836237]	8.393	3.0692	0.00314104	0.0291551	yes	up	6.97	3.3	17.36	1.26	1.71	0.16	9.21	1.04333
AT5G61590	AT5G61590	Integrase-type DNA-binding superfamily protein [Source:NCBI gene (formerly Entrezgene);Acc:836280]	0.365	-1.45451	3.89348e-08	1.98355e-06	yes	down	144.87	139.36	288.57	502.66	531.18	465.85	190.933	499.897
AT5G62350	AT5G62350	Plant invertase/pectin methylesterase inhibitor superfamily protein [Source:NCBI gene (formerly Entrezgene);Acc:836356]	0.46	-1.12106	2.74054e-14	5.25059e-12	yes	down	262.45	271.12	319.14	549.78	540.06	679.3	284.237	589.713
AT5G62360	AT5G62360	Plant invertase/pectin methylesterase inhibitor superfamily protein [Source:NCBI gene (formerly Entrezgene);Acc:836357]	0.161	-2.63926	2.61496e-14	5.05319e-12	yes	down	12.23	5.84	16.97	55.87	63.41	90.11	11.68	69.7967
AT5G62520	SRO5	similar to RCD one 5 [Source:NCBI gene (formerly Entrezgene);Acc:836372]	2.745	1.45659	0.00305206	0.0285777	yes	up	3.02	1.4	1.65	0.67	0.83	0.59	2.02333	0.696667
AT5G62920	ARR6	response regulator 6 [Source:NCBI gene (formerly Entrezgene);Acc:836412]	0.427	-1.22937	0.00036671	0.00537266	yes	down	8.16	7.54	5.3	24.16	12.99	9.78	7	15.6433
AT5G63130	AT5G63130	Octicosapeptide/Phox/Bem1p family protein [Source:NCBI gene (formerly Entrezgene);Acc:836433]	3.507	1.81043	0.000386873	0.00562031	yes	up	1.99	2.75	2.68	0.3	0.73	0.99	2.47333	0.673333
AT5G63160	BT1	BTB and TAZ domain protein 1 [Source:NCBI gene (formerly Entrezgene);Acc:836437]	0.412	-1.27803	4.7896e-06	0.000136595	yes	down	22.82	20.08	27.65	31.54	60.7	69.35	23.5167	53.8633
AT5G63180	AT5G63180	Pectin lyase-like superfamily protein [Source:NCBI gene (formerly Entrezgene);Acc:836439]	2.157	1.10935	2.75446e-07	1.14129e-05	yes	up	24.94	21.56	27.57	8.49	10.43	13.61	24.69	10.8433
AT5G63450	CYP94B1	cytochrome P450, family 94, subfamily B, polypeptide 1 [Source:NCBI gene (formerly Entrezgene);Acc:836464]	0.163	-2.61741	0.00579607	0.0457965	yes	down	4.3	0.77	5.07	12.76	7.8	38.24	3.38	19.6
AT5G64000	SAL2	Inositol monophosphatase family protein [Source:NCBI gene (formerly Entrezgene);Acc:836521]	4.113	2.04028	2.45097e-07	1.02693e-05	yes	up	3.6	4.53	4.16	1.08	0.87	0.94	4.09667	0.963333
AT5G64190	AT5G64190	neuronal PAS domain protein [Source:NCBI gene (formerly Entrezgene);Acc:836540]	0.359	-1.47988	0.0029553	0.0278787	yes	down	1.03	1.21	2.42	2.19	4.26	5.89	1.55333	4.11333
AT5G64550	AT5G64550	loricrin-like protein [Source:NCBI gene (formerly Entrezgene);Acc:836576]	2.072	1.05074	5.00329e-06	0.000141787	yes	up	12.76	9.58	9.65	3.72	5.02	5.8	10.6633	4.84667
AT5G64570	XYL4	beta-D-xylosidase 4 [Source:NCBI gene (formerly Entrezgene);Acc:836578]	0.372	-1.42811	4.24838e-07	1.64761e-05	yes	down	44.27	46.68	57.85	187.99	116.09	75.19	49.6	126.423
AT5G64572	AT5G64572	ncRNA [Source:NCBI gene (formerly Entrezgene);Acc:5008331]	0.456	-1.13268	0.0018259	0.0194254	yes	down	12.27	13.64	21.44	53.43	26.22	19.57	15.7833	33.0733
AT5G64905	PROPEP3	elicitor peptide 3 [Source:NCBI gene (formerly Entrezgene);Acc:836614]	7.908	2.98325	0.000430592	0.00607435	yes	up	7.77	38.5	6.12	0.71	1.32	4.45	17.4633	2.16
AT5G65340	AT5G65340	MIZU-KUSSEI-like protein (Protein of unknown function, DUF617) [Source:NCBI gene (formerly Entrezgene);Acc:836659]	6.39	2.67582	0.0052224	0.0425692	yes	up	0.9	1.5	0.55	0.25	0.07	0.12	0.983333	0.146667
AT5G65600	AT5G65600	Concanavalin A-like lectin protein kinase family protein [Source:NCBI gene (formerly Entrezgene);Acc:836686]	2.809	1.49004	0.000118439	0.00208657	yes	up	2.32	3.71	1.77	0.87	1	0.76	2.6	0.876667
AT5G65925	AT5G65925	-	0.478	-1.06574	0.000409095	0.00584838	yes	down	5.66	4.52	4.47	9.33	11.42	8.79	4.88333	9.84667
AT5G66400	RAB18	Dehydrin family protein [Source:NCBI gene (formerly Entrezgene);Acc:836772]	0.081	-3.62731	2.32851e-32	3.47972e-29	yes	down	5.16	12.91	9.66	107.09	84.58	135.41	9.24333	109.027
AT5G66640	DAR3	DA1-related protein 3 [Source:NCBI gene (formerly Entrezgene);Acc:836796]	5.462	2.44942	1.49169e-06	4.99818e-05	yes	up	2.76	2.88	2	0.47	0.15	0.63	2.54667	0.416667
AT5G67340	AT5G67340	ARM repeat superfamily protein [Source:NCBI gene (formerly Entrezgene);Acc:836869]	2.342	1.22749	8.01969e-06	0.000211742	yes	up	7.06	8.84	4.54	2.59	2.52	3	6.81333	2.70333
AT5G67480	BT4	BTB and TAZ domain protein 4 [Source:NCBI gene (formerly Entrezgene);Acc:836884]	0.491	-1.027	1.1623e-06	4.01452e-05	yes	down	131.4	133.51	180.35	217.64	298.85	352.07	148.42	289.52
AT5G67600	WIH1	cysteine-rich TM module stress tolerance protein [Source:NCBI gene (formerly Entrezgene);Acc:836896]	2.222	1.15215	8.06299e-06	0.000212635	yes	up	80.2	71.41	47.52	22.54	28.5	35.9	66.3767	28.98
ATCG00470	atpE	-	2.687	1.42612	1.13825e-05	0.000287332	yes	up	43.8	33.62	35.37	16.47	13.31	13.44	37.5967	14.4067
ATCG00480	atpB	-	3.413	1.77104	9.54574e-24	7.13257e-21	yes	up	51.24	51.23	55.16	13.56	17.98	12.4	52.5433	14.6467
ATCG00830	rpl2	-	2.421	1.27534	4.3478e-17	1.29947e-14	yes	up	36.89	40.32	45.88	16.7	18.05	15.2	41.03	16.65
ATCG01310	rpl2	-	2.263	1.17812	1.02541e-06	3.5803e-05	yes	up	18.1	20.47	24.92	9.01	9.69	8.39	21.1633	9.03
ATMG01090		-	0.481	-1.05549	0.00130891	0.0150079	yes	down	4.38	6.1	3.76	9.8	10.48	8.29	4.74667	9.52333
